# Supplementary material for: Argentophilic Interactions, Flexibility, and Dynamics of Pyrrole Cages Encapsulating Silver(I) Clusters
Source: J Phys Chem A. 2024 Apr 23;128(17):3339–50. doi: 10.1021/acs.jpca.4c01464 (PMC11077489; doi:10.1021/acs.jpca.4c01464)
Supplement: Supplementary file 2 — jp4c01464_si_002.xyz [file jp4c01464_si_002.xyz]

80
cage 1-H3
C         -0.97600       -2.56080        1.77840
H         -1.76720       -3.31690        1.66770
C          0.37710       -3.06810        1.64070
C          0.81940       -4.37700        1.51150
H          0.18550       -5.25190        1.51770
C          2.21720       -4.33250        1.35130
H          2.89000       -5.16830        1.21950
C          2.59270       -2.99560        1.38610
C          3.88950       -2.39240        1.16590
H          4.70680       -3.09320        0.93550
N          4.05340       -1.12880        1.18510
C          5.33200       -0.61780        0.74470
H          6.14820       -1.34800        0.88520
H          5.58470        0.27260        1.32970
C          5.28610       -0.27030       -0.76410
H          6.27730        0.11150       -1.04010
H          5.16350       -1.21400       -1.30650
N          4.30050        0.67650       -1.24610
C          2.89620        0.27700       -1.23000
H          2.31100        1.11480       -1.62080
H          2.52610        0.08450       -0.21380
C          2.61930       -0.95010       -2.09920
H          2.83820       -0.69510       -3.14330
H          3.27720       -1.78800       -1.81920
N          1.22270       -1.33000       -1.99200
C          0.97680       -2.56040       -1.77860
H          1.76820       -3.31620       -1.66810
C         -0.37620       -3.06810       -1.64090
C         -0.81810       -4.37710       -1.51180
H         -0.18400       -5.25190       -1.51810
C         -2.21590       -4.33300       -1.35160
H         -2.88850       -5.16900       -1.21980
C         -2.59180       -2.99620       -1.38620
C         -3.88870       -2.39340       -1.16580
H         -4.70580       -3.09440       -0.93550
N         -4.05300       -1.12980       -1.18490
C         -5.33180       -0.61920       -0.74460
H         -6.14770       -1.34960       -0.88530
H         -5.58460        0.27120       -1.32950
C         -5.28600       -0.27190        0.76430
H         -6.27740        0.10970        1.04020
H         -5.16310       -1.21560        1.30650
N         -4.30060        0.67510        1.24630
C         -2.89630        0.27600        1.23000
H         -2.31120        1.11390        1.62080
H         -2.52630        0.08360        0.21380
C         -2.61900       -0.95110        2.09920
H         -2.83790       -0.69610        3.14340
H         -3.27660       -1.78910        1.81920
N         -1.22220       -1.33050        1.99200
C         -4.52950        2.04700        0.84020
H         -4.12490        2.71810        1.60960
H         -5.61360        2.20670        0.82090
C         -3.94810        2.51490       -0.52180
H         -3.92790        1.67690       -1.22530
H         -4.61170        3.29430       -0.93460
N         -2.59330        2.99940       -0.36240
C         -2.40900        4.25810       -0.41620
H         -3.22210        4.97190       -0.61700
C         -1.09690        4.83630       -0.20360
C         -0.69340        6.16250       -0.13120
H         -1.33770        7.02220       -0.24920
C          0.69140        6.16270        0.13090
H          1.33550        7.02260        0.24890
C          1.09540        4.83660        0.20350
C          2.40770        4.25880        0.41610
H          3.22050        4.97290        0.61690
N          2.59230        3.00020        0.36250
C          3.94720        2.51600        0.52210
H          3.92710        1.67800        1.22560
H          4.61050        3.29570        0.93500
C          4.52890        2.04840       -0.83990
H          4.12420        2.71940       -1.60930
H          5.61300        2.20840       -0.82040
N          1.46390       -2.25040        1.56960
H          1.42920       -1.24180        1.60590
N         -1.46320       -2.25060       -1.56960
H         -1.42870       -1.24200       -1.60570
N         -0.00070        4.05380       -0.00010
H         -0.00050        3.04370       -0.00000
80
cage 1-H3 conformation 2
 C         -4.659567      2.319604     -0.805244
 H         -5.400424      3.106647     -1.012033
 C         -5.210591      1.053319     -0.365059
 C         -6.536192      0.665634     -0.228273
 H         -7.395411      1.285360     -0.442333
 C         -6.536113     -0.666430      0.228222
 H         -7.395258     -1.286259      0.442281
 C         -5.210465     -1.053956      0.365008
 C         -4.659286     -2.320174      0.805192
 H         -5.400046     -3.107309      1.011980
 N         -3.407344     -2.507043      0.937722
 C         -2.973309     -3.825355      1.358086
 H         -3.826334     -4.517265      1.454067
 H         -2.504140     -3.747675      2.346054
 C         -1.935256     -4.419172      0.389947
 H         -2.141899     -5.489332      0.276054
 H         -2.085104     -3.956896     -0.601967
 N         -0.566540     -4.295589      0.870292
 C          0.326650     -5.248577      0.234307
 H         -0.083205     -6.251712      0.407954
 H          1.297161     -5.222256      0.741045
 C          0.590368     -5.117390     -1.286757
 H          1.216815     -5.976152     -1.583685
 H         -0.354029     -5.188627     -1.836375
 N          1.213243     -3.849876     -1.593603
 C          2.485452     -3.784464     -1.574508
 H          3.130719     -4.666501     -1.443246
 C          3.155486     -2.502797     -1.656244
 C          4.501995     -2.170832     -1.575255
 H          5.319888     -2.875410     -1.518825
 C          4.584651     -0.764039     -1.571502
 H          5.477028     -0.158735     -1.502825
 C          3.288273     -0.274730     -1.652927
 C          2.791371      1.089656     -1.628788
 H          3.545612      1.863738     -1.426760
 N          1.558307      1.351579     -1.806349
 C          1.162839      2.746131     -1.756746
 H          0.945701      3.087312     -2.776914
 H          1.978652      3.374081     -1.365330
 C         -0.106970      2.906869     -0.921692
 H         -0.892475      2.304688     -1.385688
 H          0.060329      2.492810      0.082937
 N         -0.567083      4.295522     -0.870244
 C         -1.935836      4.418962     -0.389968
 H         -2.142606      5.489102     -0.276124
 H         -2.085681      3.956704      0.601956
 C         -2.973778      3.824997     -1.358132
 H         -3.826894      4.516791     -1.454137
 H         -2.504572      3.747376     -2.346088
 N         -3.407648      2.506628     -0.937774
 C          0.325971      5.248608     -0.234214
 H         -0.084002      6.251696     -0.407858
 H          1.296502      5.222417     -0.740922
 C          0.589657      5.117430      1.286857
 H          1.215966      5.976278      1.583824
 H         -0.354769      5.188517      1.836444
 N          1.212714      3.850003      1.593706
 C          2.484932      3.784764      1.574532
 H          3.130072      4.666886      1.443215
 C          3.155144      2.503188      1.656233
 C          4.501693      2.171405      1.575147
 H          5.319487      2.876094      1.518666
 C          4.584537      0.764623      1.571371
 H          5.476989      0.159439      1.502620
 C          3.288230      0.275140      1.652880
 C          2.791508     -1.089312      1.628754
 H          3.545833     -1.863288      1.426636
 N          1.558497     -1.351404      1.806432
 C          1.163205     -2.746003      1.756812
 H          0.946112     -3.087227      2.776974
 H          1.979093     -3.373846      1.365379
 C         -0.106588     -2.906884      0.921758
 H         -0.892163     -2.304801      1.385765
 H          0.060661     -2.492793     -0.082865
 N         -4.425715     -0.000272     -0.000025
 H         -3.415951     -0.000212     -0.000024
 N          2.444451     -1.340278     -1.710806
 H          1.437198     -1.275109     -1.742176
 N          2.444269      1.340574      1.710831
 H          1.437027      1.275271      1.742263
80
cage 1-H3 conformation 3
 C          2.453751      3.474123     -0.222867
 H          3.250556      4.233989     -0.226230
 C          1.110319      4.000907     -0.093000
 C          0.700926      5.326283     -0.054573
 H          1.355592      6.184534     -0.110112
 C         -0.701224      5.326144      0.060724
 H         -1.355995      6.184263      0.117066
 C         -1.110456      4.000683      0.097875
 C         -2.453828      3.473620      0.227232
 H         -3.250719      4.233392      0.231252
 N         -2.699854      2.229147      0.326788
 C         -4.088278      1.836458      0.464861
 H         -4.298151      1.091609     -0.307575
 H         -4.767151      2.695474      0.319147
 C         -4.375425      1.230255      1.859884
 H         -3.881776      1.870766      2.603114
 H         -5.451720      1.318986      2.049717
 N         -4.012151     -0.153553      2.092259
 C         -5.024124     -1.135087      1.760090
 H         -5.900129     -0.970240      2.403958
 H         -4.626518     -2.122604      2.018621
 C         -5.537382     -1.181376      0.306972
 H         -6.266784     -2.005179      0.213742
 H         -6.078924     -0.249391      0.095715
 N         -4.446154     -1.283792     -0.629131
 C         -4.448594     -2.211945     -1.499583
 H         -5.261175     -2.947748     -1.589578
 C         -3.352336     -2.344319     -2.437523
 C         -3.184892     -3.190650     -3.524834
 H         -3.893984     -3.936590     -3.855061
 C         -1.937400     -2.883192     -4.103524
 H         -1.483180     -3.348995     -4.966534
 C         -1.372919     -1.864981     -3.346758
 C         -0.082151     -1.211793     -3.467834
 H          0.513677     -1.497548     -4.347680
 N          0.330350     -0.377437     -2.599145
 C          1.663813      0.158898     -2.789606
 H          1.631508      1.234023     -2.584481
 H          2.041465      0.007081     -3.813795
 C          2.632907     -0.517988     -1.811823
 H          2.320697     -0.294243     -0.783955
 H          2.543459     -1.601114     -1.947974
 N          4.012103     -0.150398     -2.092327
 C          4.375524      1.233041     -1.858001
 H          3.881974      1.874631     -2.600369
 H          5.451838      1.321940     -2.047651
 C          4.088355      1.837361     -0.462161
 H          4.298284      1.091487      0.309264
 H          4.767167      2.696232     -0.315318
 N          2.699904      2.229767     -0.323564
 C          5.023980     -1.132539     -1.761641
 H          5.899985     -0.966857     -2.405294
 H          4.626249     -2.119624     -2.021614
 C          5.537252     -1.181058     -0.308604
 H          6.266664     -2.004991     -0.216634
 H          6.078783     -0.249393     -0.095908
 N          4.446020     -1.284936      0.627342
 C          4.448682     -2.214125      1.496688
 H          5.261413     -2.949867      1.585793
 C          3.352476     -2.347802      2.434507
 C          3.185154     -3.195495      3.520777
 H          3.894348     -3.941748      3.850077
 C          1.937640     -2.888891      4.099875
 H          1.483500     -3.355797      4.962330
 C          1.373012     -1.869831      3.344359
 C          0.082199     -1.216897      3.466295
 H         -0.513570     -1.503785      4.345813
 N         -0.330380     -0.381479      2.598665
 C         -1.663825      0.154626      2.789873
 H         -1.631479      1.230026      2.586195
 H         -2.041460      0.001455      3.813869
 C         -2.632989     -0.520905      1.811230
 H         -2.320804     -0.295871      0.783639
 H         -2.543647     -1.604217      1.945982
 N         -0.000019      3.212524      0.002074
 H          0.000043      2.201358      0.001580
 N         -2.244894     -1.552568     -2.349365
 H         -2.090208     -0.841132     -1.648346
 N          2.244936     -1.556080      2.347344
 H          2.090150     -0.843810      1.647194
80
cage 1-H3 conformation 4
 C         -4.789148      2.367160     -0.205761
 H         -5.866443      2.539857     -0.063085
 C         -3.937235      3.526220     -0.031329
 C         -4.267167      4.857676      0.180716
 H         -5.270080      5.245999      0.288413
 C         -3.061727      5.586664      0.207935
 H         -2.943275      6.651633      0.349000
 C         -2.028334      4.678041      0.025405
 C         -0.594640      4.886971     -0.042194
 H         -0.269781      5.938024     -0.074205
 N          0.223685      3.911989     -0.081890
 C          1.633477      4.239410     -0.168357
 H          1.782438      5.270920     -0.529722
 H          2.085217      3.557568     -0.894234
 C          2.347638      4.087904      1.207687
 H          3.047671      4.923323      1.324209
 H          1.585080      4.203814      1.988190
 N          3.086759      2.869244      1.461034
 C          2.270165      1.663041      1.379218
 H          1.992208      1.410949      0.346811
 H          1.336540      1.862566      1.915683
 C          2.938630      0.448572      2.024253
 H          3.921548      0.251346      1.568680
 H          3.105330      0.668618      3.086190
 N          2.075953     -0.711748      1.914339
 C          2.612094     -1.797905      1.522239
 H          3.677000     -1.879787      1.261249
 C          1.834810     -3.013198      1.361599
 C          2.231206     -4.300854      1.027896
 H          3.250468     -4.615702      0.856220
 C          1.065502     -5.087602      0.939420
 H          1.001265     -6.138788      0.695732
 C         -0.012116     -4.257453      1.221126
 C         -1.439291     -4.500932      1.178012
 H         -1.755045     -5.512389      0.880268
 N         -2.261740     -3.560176      1.426089
 C         -3.664808     -3.797392      1.174041
 H         -4.254926     -3.218976      1.892897
 H         -3.938060     -4.860098      1.293447
 C         -4.045140     -3.385294     -0.269172
 H         -3.455386     -4.002821     -0.954815
 H         -5.092931     -3.672044     -0.424260
 N         -3.910961     -1.989880     -0.650438
 C         -4.824550     -1.124656      0.083219
 H         -4.428012     -0.819183      1.067756
 H         -5.735545     -1.702473      0.275822
 C         -5.241181      0.132203     -0.693430
 H         -5.268381     -0.136826     -1.756215
 H         -6.263055      0.419971     -0.392550
 N         -4.311984      1.230158     -0.520443
 C         -2.546145     -1.460189     -0.713675
 H         -2.030493     -1.547904      0.253758
 H         -2.613899     -0.396745     -0.951564
 C         -1.706559     -2.139054     -1.795688
 H         -1.690890     -3.232008     -1.658043
 H         -2.171546     -1.937130     -2.768567
 N         -0.358596     -1.599325     -1.803988
 C          0.595620     -2.440777     -1.840184
 H          0.431086     -3.528425     -1.847471
 C          1.990690     -2.036915     -1.851969
 C          3.131548     -2.818943     -1.965046
 H          3.140302     -3.891286     -2.096269
 C          4.240905     -1.960749     -1.846970
 H          5.286920     -2.231672     -1.880323
 C          3.748934     -0.674417     -1.665408
 C          4.457093      0.551544     -1.364301
 H          5.548074      0.456039     -1.251820
 N          3.841377      1.651013     -1.176398
 C          4.592652      2.764414     -0.644916
 H          4.237327      3.690730     -1.108347
 H          5.674521      2.684793     -0.851011
 C          4.421261      2.839584      0.894747
 H          4.964144      1.990248      1.322106
 H          4.947598      3.740003      1.236770
 N         -2.579364      3.440277     -0.115279
 H         -2.057998      2.590306     -0.275306
 N          0.479665     -3.012409      1.480012
 H         -0.079848     -2.197143      1.685271
 N          2.385046     -0.744492     -1.682093
 H          1.756901      0.033668     -1.541971
80
cage 1-H3 conformation 5
 C         -4.018136     -2.031019      1.991694
 H         -4.744472     -2.827880      2.209211
 C         -2.801729     -2.032018      2.778426
 C         -2.413974     -2.825814      3.848567
 H         -3.014850     -3.598291      4.307401
 C         -1.109760     -2.432210      4.207454
 H         -0.496157     -2.841370      4.997517
 C         -0.733412     -1.414218      3.341396
 C          0.527653     -0.702510      3.237381
 H          1.284093     -0.977469      3.988083
 N          0.746807      0.163465      2.330716
 C          2.070805      0.751278      2.290694
 H          2.684029      0.471629      3.163769
 H          1.970931      1.840918      2.271137
 C          2.804858      0.303040      1.019355
 H          2.769227     -0.789080      0.966366
 H          2.268874      0.675678      0.138441
 N          4.194871      0.754091      1.021170
 C          5.196514     -0.293506      0.998072
 H          4.887433     -1.076746      1.699346
 H          6.142589      0.114374      1.379829
 C          5.496172     -0.944763     -0.368136
 H          5.861245     -0.173343     -1.057342
 H          6.310231     -1.679158     -0.232734
 N          4.304927     -1.528388     -0.934697
 C          4.261996     -2.791147     -1.092938
 H          5.111694     -3.451679     -0.864098
 C          3.057597     -3.438599     -1.572676
 C          2.778468     -4.775961     -1.818924
 H          3.475875     -5.594172     -1.707392
 C          1.432148     -4.851765     -2.229714
 H          0.879847     -5.740169     -2.501362
 C          0.927278     -3.558518     -2.223858
 C         -0.398280     -3.056612     -2.536797
 H         -1.152564     -3.817502     -2.787700
 N         -0.657271     -1.811088     -2.509567
 C         -2.018958     -1.400926     -2.773033
 H         -2.675222     -2.253991     -3.019636
 H         -2.027238     -0.722249     -3.633871
 C         -2.587818     -0.657312     -1.556826
 H         -2.427516     -1.265699     -0.658032
 H         -2.031091      0.270109     -1.399005
 N         -3.999363     -0.358559     -1.743045
 C         -4.935281     -1.342525     -1.247894
 H         -4.491908     -2.332507     -1.405959
 H         -5.853099     -1.311145     -1.852150
 C         -5.357295     -1.231004      0.234036
 H         -5.940544     -0.310241      0.366243
 H         -6.022715     -2.077174      0.479788
 N         -4.196044     -1.157878      1.083300
 C         -4.409966      1.023814     -1.686885
 H         -5.492144      1.046837     -1.865264
 H         -3.948675      1.573882     -2.518605
 C         -4.128824      1.832323     -0.390747
 H         -4.894266      2.623929     -0.314830
 H         -4.216598      1.175206      0.477471
 N         -2.791459      2.398228     -0.387725
 C         -2.698195      3.637697     -0.663103
 H         -3.581104      4.260810     -0.874041
 C         -1.433388      4.343323     -0.723800
 C         -1.186739      5.638563     -1.156974
 H         -1.935019      6.330274     -1.517231
 C          0.198735      5.858153     -1.048006
 H          0.742927      6.757694     -1.298860
 C          0.760253      4.695988     -0.538773
 C          2.144037      4.430144     -0.205052
 H          2.846604      5.237215     -0.463276
 N          2.521043      3.352085      0.355409
 C          3.932084      3.213675      0.653019
 H          4.063997      3.246847      1.741588
 H          4.520025      4.038687      0.215464
 C          4.504370      1.880506      0.161672
 H          4.183383      1.721692     -0.883123
 H          5.595389      1.990651      0.147543
 N         -1.771050     -1.184124      2.490302
 H         -1.772641     -0.496066      1.749629
 N          1.925654     -2.722780     -1.826146
 H          1.834064     -1.722597     -1.718620
 N         -0.243243      3.788640     -0.353156
 H         -0.126022      2.857797      0.022601
77
cage 1
C          3.98540       -1.25780        1.95950
H          4.09020       -0.15900        1.94500
C          2.67730       -1.66240        2.38250
C          2.11820       -2.95500        2.56700
H          2.65640       -3.89550        2.52490
C          0.75950       -2.75030        2.75910
H         -0.01960       -3.49010        2.89980
C          0.56110       -1.34530        2.66430
C         -0.68250       -0.59940        2.61060
H         -0.54700        0.46390        2.35110
N         -1.84880       -1.10590        2.79190
C         -2.97840       -0.22410        2.56050
H         -2.68940        0.84060        2.51340
H         -3.70620       -0.34280        3.37970
C         -3.68880       -0.61540        1.25330
H         -3.07310       -0.28120        0.40620
H         -3.71130       -1.70780        1.19410
N         -5.07020       -0.13830        1.19670
C         -5.28640        1.29460        1.21010
H         -4.93050        1.70610        2.16590
H         -6.37650        1.44490        1.18580
C         -4.63550        2.17150        0.11070
H         -4.55430        1.59100       -0.82200
H         -5.33400        3.00360       -0.09330
N         -3.37360        2.74110        0.53320
C         -2.35070        2.49870       -0.21200
H         -2.41840        1.86040       -1.10900
C         -1.01560        2.98150        0.04230
C         -0.51470        3.70810        1.15730
H         -1.09910        4.05510        2.00160
C          0.85180        3.82500        0.94850
H          1.59560        4.27250        1.59730
C          1.10680        3.17140       -0.28590
C          2.34880        2.83570       -0.92690
H          2.19480        2.27960       -1.86650
N          3.53430        3.06530       -0.48230
C          4.61760        2.45270       -1.22390
H          5.40790        3.20680       -1.37300
H          4.32320        2.09940       -2.22750
C          5.23220        1.26140       -0.44510
H          6.32830        1.36780       -0.42950
H          4.89190        1.37150        0.59770
N          4.96690       -0.05760       -1.00060
C          5.91670       -1.06290       -0.55840
H          6.91550       -0.77910       -0.93900
H          5.64990       -2.01400       -1.03440
C          6.06660       -1.31800        0.96460
H          6.97940       -1.92530        1.09470
H          6.26680       -0.34660        1.45670
N          4.94040       -2.01890        1.53730
C          3.56230       -0.49490       -1.09860
H          2.90660        0.12500       -0.47480
H          3.45910       -1.50910       -0.70400
C          3.04800       -0.51090       -2.55210
H          2.88700        0.52570       -2.89680
H          3.85170       -0.93120       -3.17600
N          1.86110       -1.33310       -2.68990
C          0.72960       -0.73180       -2.58800
H          0.64940        0.35780       -2.43450
C         -0.55480       -1.40700       -2.60520
C         -0.82660       -2.80240       -2.62570
H         -0.08390       -3.58740       -2.70270
C         -2.19870       -2.92540       -2.46400
H         -2.78750       -3.83240       -2.38360
C         -2.69190       -1.59760       -2.36790
C         -3.98160       -1.09900       -1.99700
H         -4.01320        0.00370       -2.02100
N         -5.00020       -1.77380       -1.58190
C         -6.07980       -0.98230       -1.04260
H         -7.04690       -1.43550       -1.32820
H         -6.09470        0.05900       -1.41930
C         -6.04920       -0.94650        0.50610
H         -7.04730       -0.61850        0.84890
H         -5.92120       -1.98630        0.83710
N          1.72440       -0.69360        2.45990
N         -0.03020        2.67600       -0.83240
N         -1.68680       -0.68490       -2.47250
77
cage 1 conformation 2
 C         -3.426375     -2.326010     -1.534891
 H         -3.443048     -1.361983     -2.075653
 C         -2.133997     -2.950997     -1.573239
 C         -1.678601     -4.158180     -0.977496
 H         -2.293327     -4.881883     -0.454481
 C         -0.303878     -4.171155     -1.159515
 H          0.413534     -4.903367     -0.808420
 C          0.005922     -2.969190     -1.852387
 C          1.289994     -2.362917     -2.129519
 H          1.188017     -1.360189     -2.583077
 N          2.446865     -2.844589     -1.842539
 C          3.551322     -1.920793     -2.040033
 H          3.386754     -1.238183     -2.893305
 H          4.473219     -2.482418     -2.256876
 C          3.774997     -1.074334     -0.773261
 H          2.841787     -0.545261     -0.542919
 H          3.939403     -1.742236      0.077545
 N          4.879500     -0.110172     -0.903001
 C          4.447693      1.285430     -0.891325
 H          5.315706      1.923193     -0.676227
 H          3.712179      1.476820     -0.096667
 C          3.801242      1.728663     -2.221355
 H          4.590877      1.978342     -2.945683
 H          3.260182      0.861508     -2.630304
 N          2.910219      2.868090     -2.029930
 C          1.703130      2.495295     -1.778818
 H          1.437546      1.424152     -1.791496
 C          0.540747      3.272222     -1.418756
 C          0.292876      4.657208     -1.217911
 H          1.003219      5.464939     -1.359512
 C         -1.028272      4.747783     -0.785645
 H         -1.581044      5.641597     -0.516137
 C         -1.512465      3.412114     -0.743907
 C         -2.757651      2.805866     -0.336194
 H         -2.678457      1.715613     -0.435453
 N         -3.825646      3.379701      0.091070
 C         -4.937610      2.522957      0.491815
 H         -5.855143      3.095428      0.282958
 H         -4.920641      2.393966      1.583835
 C         -5.119931      1.106050     -0.130401
 H         -6.147731      1.055326     -0.513822
 H         -4.470752      1.002139     -1.014793
 N         -4.979484     -0.016645      0.795690
 C         -5.830695     -1.144086      0.445010
 H         -6.874376     -0.785161      0.463424
 H         -5.737471     -1.901135      1.233180
 C         -5.608483     -1.856091     -0.910530
 H         -6.522947     -2.443367     -1.110152
 H         -5.550485     -1.086481     -1.705320
 N         -4.470352     -2.743932     -0.903676
 C         -3.606593     -0.376162      1.179771
 H         -2.898957     -0.302535      0.340955
 H         -3.594531     -1.429326      1.472991
 C         -3.064513      0.435100      2.369080
 H         -2.864946      1.475050      2.057624
 H         -3.855802      0.462860      3.133942
 N         -1.887082     -0.218613      2.909079
 C         -0.759473      0.324794      2.620668
 H         -0.703496      1.266588      2.049367
 C          0.542744     -0.230988      2.933735
 C          0.875692     -1.518798      3.435953
 H          0.168622     -2.274770      3.755534
 C          2.257222     -1.612650      3.353353
 H          2.887243     -2.460462      3.597672
 C          2.693823     -0.370009      2.822434
 C          3.969170      0.055715      2.329035
 H          3.943501      1.111041      2.006246
 N          5.034181     -0.653093      2.149824
 C          6.064227      0.008477      1.386311
 H          7.061689     -0.256868      1.780632
 H          5.989091      1.113001      1.438385
 C          6.058722     -0.402340     -0.108609
 H          6.930285      0.086466     -0.579912
 H          6.233664     -1.483973     -0.166434
 N         -1.106664     -2.248489     -2.117689
 N         -0.559152      2.538713     -1.137309
 N          1.644859      0.465275      2.585925
77
cage 1 conformation 3
 C          3.931830      0.784707      2.304815
 H          3.861615      1.811896      1.905143
 C          2.682021      0.345966      2.848597
 C          2.309019     -0.885346      3.449537
 H          2.980270     -1.690635      3.724821
 C          0.926439     -0.852061      3.542609
 H          0.257765     -1.624330      3.902363
 C          0.528901      0.391810      2.979702
 C         -0.806409      0.844697      2.640272
 H         -0.822548      1.771351      2.041846
 N         -1.885974      0.214780      2.934632
 C         -3.113813      0.723158      2.350949
 H         -3.050697      1.789814      2.070804
 H         -3.928361      0.610424      3.083880
 C         -3.467737     -0.108215      1.109440
 H         -2.844242      0.237366      0.269715
 H         -3.163948     -1.138055      1.319401
 N         -4.900720     -0.137730      0.789877
 C         -5.628748      1.122097      0.757939
 H         -5.343591      1.713441      1.634158
 H         -6.697814      0.871087      0.877940
 C         -5.520121      2.042951     -0.479914
 H         -5.618994      1.420891     -1.389985
 H         -6.405855      2.701517     -0.457834
 N         -4.331903      2.866445     -0.494014
 C         -3.373646      2.435032     -1.238813
 H         -3.489519      1.503575     -1.822450
 C         -2.060974      2.999495     -1.384404
 C         -1.497645      4.205043     -0.885945
 H         -2.023535      4.976738     -0.335222
 C         -0.150413      4.153397     -1.218083
 H          0.627368      4.868336     -0.976435
 C          0.036204      2.913007     -1.886258
 C          1.248721      2.210442     -2.241347
 H          1.044397      1.154344     -2.489848
 N          2.453801      2.658421     -2.216385
 C          3.471842      1.633315     -2.360545
 H          4.204084      1.914167     -3.134267
 H          3.040221      0.663889     -2.662419
 C          4.203263      1.441694     -1.016952
 H          4.946005      2.241460     -0.896458
 H          3.454850      1.585118     -0.225003
 N          4.876040      0.149928     -0.903361
 C          6.080183      0.144024     -0.093324
 H          6.876362      0.689164     -0.632389
 H          6.412263     -0.898652     -0.014306
 C          6.015584      0.744492      1.334933
 H          7.022874      0.617010      1.772069
 H          5.850221      1.836968      1.242340
 N          5.022326      0.106751      2.162373
 C          3.953183     -0.969162     -0.662595
 H          2.938278     -0.582792     -0.510129
 H          4.201321     -1.487859      0.269096
 C          3.915467     -1.978124     -1.826101
 H          3.716799     -1.416363     -2.755854
 H          4.913316     -2.428531     -1.941289
 N          2.928842     -3.024768     -1.586325
 C          1.719063     -2.639195     -1.797461
 H          1.508691     -1.631156     -2.198695
 C          0.493686     -3.340233     -1.492097
 C          0.253414     -4.623383     -0.931216
 H          1.000638     -5.383823     -0.732912
 C         -1.107760     -4.664585     -0.652629
 H         -1.671946     -5.465117     -0.186723
 C         -1.621683     -3.401916     -1.053743
 C         -2.908198     -2.783775     -0.835807
 H         -2.912289     -1.746897     -1.199565
 N         -3.914274     -3.313751     -0.236555
 C         -5.120186     -2.533529     -0.009091
 H         -5.393399     -2.637680      1.052090
 H         -5.930345     -3.033608     -0.569840
 C         -5.232731     -1.019607     -0.321794
 H         -4.678998     -0.771256     -1.244374
 H         -6.291388     -0.836015     -0.556099
 N          1.593032      1.120984      2.583143
 N         -1.126655      2.233180     -1.999420
 N         -0.649146     -2.620379     -1.579341
77
cage 1 conformation 4
 C          3.484109     -1.146072      2.345636
 H          3.410932     -0.050463      2.469246
 C          2.235442     -1.808708      2.597424
 C          1.886968     -3.182689      2.491424
 H          2.570234     -3.999250      2.288524
 C          0.509363     -3.232825      2.638527
 H         -0.142244     -4.095823      2.572266
 C          0.090768     -1.886594      2.822648
 C         -1.241407     -1.323365      2.824182
 H         -1.228007     -0.219112      2.869668
 N         -2.348638     -1.968227      2.713404
 C         -3.520244     -1.129839      2.522429
 H         -3.455635     -0.179823      3.082409
 H         -4.417731     -1.652280      2.886577
 C         -3.707125     -0.817643      1.025834
 H         -2.801223     -0.312745      0.665345
 H         -3.741525     -1.762990      0.477255
 N         -4.899620     -0.005594      0.727585
 C         -4.595312      1.361153      0.309241
 H         -5.477842      1.777406     -0.195487
 H         -3.777808      1.385429     -0.428363
 C         -4.206547      2.284212      1.487383
 H         -5.121835      2.636389      1.983323
 H         -3.673147      1.670999      2.225656
 N         -3.387595      3.433547      1.084534
 C         -2.188490      3.057165      0.802521
 H         -1.911812      1.991691      0.873285
 C         -1.025498      3.791404      0.359802
 C         -0.662671      5.159423      0.222284
 H         -1.288448      6.019894      0.436070
 C          0.656915      5.159138     -0.231187
 H          1.281625      6.019334     -0.449165
 C          1.021368      3.790918     -0.362315
 C          2.184536      3.056170     -0.803773
 H          1.908923      1.990134     -0.869905
 N          3.382558      3.432951     -1.089800
 C          4.201838      2.283333     -1.491239
 H          5.115831      2.635116     -1.989823
 H          3.667525      1.667946     -2.227037
 C          4.593826      1.363359     -0.311840
 H          5.476495      1.781971      0.190712
 H          3.777413      1.387723      0.426978
 N          4.899722     -0.003636     -0.728206
 C          5.903151     -0.662152      0.091637
 H          6.857596     -0.123619     -0.040428
 H          6.050987     -1.674211     -0.305489
 C          5.650607     -0.778165      1.613660
 H          6.595810     -1.140574      2.057275
 H          5.484148      0.239678      2.017936
 N          4.583578     -1.690635      1.945861
 C          3.708118     -0.817453     -1.025140
 H          2.801646     -0.312477     -0.666238
 H          3.743000     -1.761515     -0.474394
 C          3.522244     -1.133018     -2.521147
 H          3.457689     -0.184216     -3.083197
 H          4.420133     -1.655910     -2.883653
 N          2.351062     -1.972281     -2.711045
 C          1.243521     -1.328069     -2.822569
 H          1.229616     -0.223876     -2.869477
 C         -0.088404     -1.891862     -2.820175
 C         -0.506398     -3.238044     -2.634361
 H          0.145586     -4.100684     -2.567138
 C         -1.884009     -3.188319     -2.487168
 H         -2.566910     -4.004924     -2.283221
 C         -2.233088     -1.814620     -2.594811
 C         -3.482126     -1.152296     -2.343968
 H         -3.409558     -0.056810     -2.469018
 N         -4.581343     -1.696968     -1.943664
 C         -5.649097     -0.784718     -1.613176
 H         -6.593900     -1.148492     -2.056526
 H         -5.483225      0.232601     -2.019001
 C         -5.902191     -0.666461     -0.091431
 H         -6.857186     -0.128640      0.039505
 H         -6.049157     -1.678010      0.307310
 N          1.140808     -1.034970      2.817496
 N         -0.001567      2.987914      0.000669
 N         -1.138822     -1.040679     -2.815942
77
cage 1 conformation 5
 C         -2.335484     -1.710778     -2.722801
 H         -2.242069     -0.611325     -2.789350
 C         -1.081288     -2.361469     -3.022722
 C         -0.694556     -3.726501     -2.942019
 H         -1.362452     -4.574607     -2.840517
 C          0.694537     -3.726503     -2.942021
 H          1.362430     -4.574613     -2.840523
 C          1.081275     -2.361473     -3.022726
 C          2.335470     -1.710781     -2.722808
 H          2.242054     -0.611328     -2.789359
 N          3.419859     -2.254882     -2.291620
 C          4.379260     -1.297651     -1.757962
 H          4.493359     -0.401124     -2.394892
 H          5.373117     -1.763642     -1.684813
 C          3.931708     -0.851485     -0.352703
 H          2.962459     -0.346431     -0.449319
 H          3.727354     -1.743549      0.247408
 N          4.891498      0.027363      0.334799
 C          4.385167      1.377747      0.565318
 H          5.011249      1.864989      1.324774
 H          3.359630      1.367248      0.967302
 C          4.377969      2.250565     -0.705745
 H          5.403972      2.591145     -0.911550
 H          4.075203      1.612027     -1.552854
 N          3.480238      3.383484     -0.532728
 C          2.321405      3.176125     -1.053708
 H          2.139899      2.269945     -1.657847
 C          1.083778      3.902585     -0.888259
 C          0.696145      5.024282     -0.105552
 H          1.360050      5.705120      0.416304
 C         -0.696136      5.024282     -0.105552
 H         -1.360040      5.705120      0.416305
 C         -1.083770      3.902586     -0.888259
 C         -2.321396      3.176127     -1.053709
 H         -2.139891      2.269949     -1.657852
 N         -3.480229      3.383482     -0.532727
 C         -4.377959      2.250564     -0.705747
 H         -4.075188      1.612023     -1.552852
 H         -5.403961      2.591143     -0.911560
 C         -4.385165      1.377752      0.565319
 H         -3.359630      1.367247      0.967306
 H         -5.011246      1.865001      1.324772
 N         -4.891506      0.027370      0.334806
 C         -3.931719     -0.851485     -0.352695
 H         -3.727370     -1.743549      0.247417
 H         -2.962467     -0.346436     -0.449311
 C         -4.379273     -1.297651     -1.757953
 H         -5.373130     -1.763641     -1.684804
 H         -4.493373     -0.401124     -2.394883
 N         -3.419872     -2.254881     -2.291612
 C         -5.505061     -0.571594      1.508657
 H         -5.786103     -1.599903      1.249614
 H         -6.442448     -0.029821      1.724960
 C         -4.695358     -0.605593      2.824183
 H         -4.470121      0.435266      3.129104
 H         -5.382311     -1.010795      3.590371
 N         -3.512630     -1.429302      2.762558
 C         -2.390667     -0.830513      2.971010
 H         -2.363471      0.250636      3.198474
 C         -1.078064     -1.419074      2.918545
 C         -0.692236     -2.744610      2.579338
 H         -1.363080     -3.555977      2.325324
 C          0.692238     -2.744614      2.579338
 H          1.363077     -3.555985      2.325325
 C          1.078073     -1.419080      2.918544
 C          2.390677     -0.830523      2.971009
 H          2.363484      0.250627      3.198469
 N          3.512639     -1.429316      2.762558
 C          4.695368     -0.605609      2.824175
 H          5.382327     -1.010815      3.590356
 H          4.470136      0.435249      3.129102
 C          5.505061     -0.571607      1.508642
 H          6.442451     -0.029839      1.724940
 H          5.786097     -1.599917      1.249593
 N         -0.000007     -1.549176     -3.103277
 N          0.000004      3.254220     -1.372239
 N          0.000006     -0.624426      3.133517
84
Ag2F2 @ 1-H3
Ag         1.81360        0.24990       -0.37890
Ag        -1.83350        0.46700       -0.09250
F         -0.06180        0.20440       -1.77280
F          0.13090        0.86040        1.19890
C          2.52790        3.61230       -0.67780
H          3.23830        4.44300       -0.81040
C          1.24190        4.06460       -0.19610
C          0.87480        5.40980       -0.17140
H          1.50570        6.23480       -0.47230
C         -0.44890        5.46690        0.27190
H         -1.06830        6.34450        0.39370
C         -0.85190        4.15370        0.50260
C         -2.18130        3.77350        0.92570
H         -2.76660        4.61820        1.31970
N         -2.70460        2.61290        0.84540
C         -4.05480        2.47910        1.35740
H         -4.49500        3.45820        1.60650
H         -4.00200        1.90850        2.29120
C         -4.98580        1.78350        0.36460
H         -6.02630        1.89430        0.72690
H         -4.91790        2.32130       -0.58720
N         -4.65000        0.39080        0.11590
C         -5.21560       -0.11190       -1.13400
H         -6.11700        0.45290       -1.42100
H         -5.54320       -1.14620       -0.98570
C         -4.21850       -0.10320       -2.29930
H         -4.69820       -0.58950       -3.16320
H         -3.98040        0.92680       -2.58500
N         -2.98040       -0.75210       -1.91560
C         -2.83980       -1.99740       -2.15310
H         -3.63780       -2.57830       -2.64330
C         -1.65600       -2.75940       -1.79920
C         -1.57110       -4.14630       -1.64000
H         -2.38780       -4.84790       -1.74460
C         -0.23910       -4.42660       -1.32650
H          0.20440       -5.39480       -1.13690
C          0.44420       -3.20490       -1.32040
C          1.88170       -3.07860       -1.21780
H          2.39530       -4.05230       -1.18200
N          2.56420       -1.99650       -1.23820
C          4.00340       -2.13140       -1.36610
H          4.26840       -1.83380       -2.38830
H          4.33250       -3.17800       -1.25510
C          4.80460       -1.29830       -0.35920
H          4.65830       -1.74550        0.62450
H          5.87840       -1.40700       -0.60620
N          4.41020        0.10060       -0.28830
C          4.68510        0.81560       -1.52740
H          4.15890        0.29430       -2.33200
H          5.76420        0.80510       -1.77640
C          4.21650        2.27080       -1.52620
H          4.92950        2.90580       -0.98100
H          4.22990        2.60940       -2.56990
N          2.86690        2.42300       -0.99250
C          4.88850        0.79510        0.90120
H          4.46530        1.80090        0.87960
H          5.99060        0.89460        0.91500
C          4.43880        0.13930        2.21420
H          5.11080       -0.69310        2.48560
H          4.53850        0.89420        3.00310
N          3.05750       -0.28490        2.13490
C          2.83070       -1.50130        2.43740
H          3.64780       -2.16400        2.77040
C          1.56220       -2.18690        2.34340
C          1.40030       -3.55560        2.54390
H          2.18400       -4.24280        2.83130
C          0.05590       -3.84270        2.29930
H         -0.43650       -4.80380        2.35020
C         -0.56450       -2.64250        1.95880
C         -1.97640       -2.54920        1.67900
H         -2.47010       -3.52940        1.75860
N         -2.65810       -1.50890        1.38940
C         -4.08110       -1.76620        1.19350
H         -4.46400       -2.45300        1.96190
H         -4.22300       -2.26540        0.22630
C         -4.91050       -0.49040        1.24500
H         -5.98190       -0.75790        1.31290
H         -4.65390        0.02960        2.17080
N          0.18110        3.31020        0.21760
H          0.20120        2.30550        0.52640
N         -0.43370       -2.20150       -1.59650
H         -0.22180       -1.10150       -1.72480
N          0.36350       -1.64130        1.98980
H          0.21610       -0.62730        1.75470
84
Ag2Cl2 @ 1-H3
Ag         1.81350        0.43740        0.01730
Ag        -1.81380        0.43660        0.01880
Cl        -0.00120        0.87390       -1.97790
Cl         0.00060        0.96670        1.93390
C          2.47710        3.92430       -0.27940
H          3.19460        4.71530       -0.54750
C          1.10690        4.28110       -0.56210
C          0.69780        5.39630       -1.28950
H          1.35760        6.11190       -1.75970
C         -0.70050        5.39610       -1.28920
H         -1.36070        6.11140       -1.75920
C         -1.10890        4.28060       -0.56170
C         -2.47890        3.92330       -0.27860
H         -3.19680        4.71390       -0.54670
N         -2.88070        2.83130        0.24470
C         -4.29650        2.74380        0.53650
H         -4.85780        3.60020        0.12760
H         -4.42180        2.78060        1.62450
C         -4.93370        1.47760       -0.02620
H         -6.01960        1.51990        0.18570
H         -4.81490        1.50200       -1.11310
N         -4.36880        0.22160        0.46900
C         -4.91200       -0.89940       -0.29670
H         -6.00260       -0.79460       -0.44070
H         -4.75280       -1.82360        0.25880
C         -4.24210       -1.08340       -1.65740
H         -4.80670       -1.85050       -2.21230
H         -4.29450       -0.15920       -2.24400
N         -2.84170       -1.43240       -1.51830
C         -2.46640       -2.52070       -2.06820
H         -3.19570       -3.17820       -2.56590
C         -1.10670       -3.00580       -2.14210
C         -0.69950       -4.26500       -2.57540
H         -1.35790       -5.07750       -2.84970
C          0.70110       -4.26530       -2.57510
H          1.35930       -5.07810       -2.84910
C          1.10850       -3.00630       -2.14160
C          2.46820       -2.52120       -2.06710
H          3.19790       -3.17910       -2.56350
N          2.84290       -1.43220       -1.51810
C          4.24340       -1.08320       -1.65640
H          4.29620       -0.15950       -2.24390
H          4.80840       -1.85070       -2.21030
C          4.91240       -0.89800       -0.29540
H          4.75320       -1.82190        0.26060
H          6.00300       -0.79300       -0.43890
N          4.36840        0.22330        0.46930
C          4.93290        1.47920       -0.02660
H          4.81410        1.50290       -1.11360
H          6.01880        1.52190        0.18520
C          4.29540        2.74550        0.53530
H          4.42080        2.78300        1.62320
H          4.85630        3.60190        0.12580
N          2.87950        2.83240        0.24360
C          4.57180        0.10300        1.91730
H          3.99000        0.89520        2.39400
H          5.63560        0.25370        2.18190
C          4.11310       -1.21820        2.53000
H          4.78930       -2.04680        2.25660
H          4.20080       -1.09590        3.61650
N          2.73410       -1.50050        2.21960
C          2.46040       -2.63780        1.71780
H          3.24080       -3.38360        1.49300
C          1.11060       -3.07570        1.43940
C          0.70270       -4.30850        0.94440
H          1.35960       -5.10500        0.62550
C         -0.70010       -4.30890        0.94420
H         -1.35640       -5.10580        0.62500
C         -1.10900       -3.07630        1.43900
C         -2.45910       -2.63930        1.71680
H         -3.23890       -3.38570        1.49200
N         -2.73380       -1.50210        2.21840
C         -4.11310       -1.22110        2.52870
H         -4.20120       -1.09970        3.61530
H         -4.78850       -2.05010        2.25460
C         -4.57280        0.10010        1.91690
H         -5.63690        0.24960        2.18100
H         -3.99200        0.89250        2.39440
N         -0.00080        3.62260       -0.12330
H         -0.00050        2.78250        0.46070
N          0.00100       -2.26260       -1.86930
H          0.00160       -1.23650       -1.75510
N          0.00060       -2.33970        1.73060
H          0.00020       -1.36780        2.05370
84
Ag2Br2 @ 1-H3
Ag         1.75240        0.37990        0.02330
Ag        -1.75260        0.38030        0.02560
Br        -0.00140        0.87970       -2.10420
Br         0.00100        0.94240        2.11220
C          2.47350        3.89120       -0.29600
H          3.20700        4.66190       -0.57960
C          1.10810        4.25930       -0.58970
C          0.69900        5.34370       -1.36160
H          1.35800        6.03830       -1.86310
C         -0.70050        5.34340       -1.36150
H         -1.35980        6.03780       -1.86290
C         -1.10910        4.25890       -0.58960
C         -2.47440        3.89040       -0.29570
H         -3.20810        4.66090       -0.57960
N         -2.84950        2.80090        0.25170
C         -4.26080        2.68090        0.54870
H         -4.84300        3.52760        0.14800
H         -4.38250        2.70610        1.63730
C         -4.87430        1.40650       -0.02210
H         -5.96130        1.43250        0.18600
H         -4.75140        1.43710       -1.10860
N         -4.29800        0.15230        0.46920
C         -4.85600       -0.96750       -0.29040
H         -5.94570       -0.84990       -0.42940
H         -4.70570       -1.89140        0.26720
C         -4.19420       -1.16640       -1.65250
H         -4.78300       -1.91260       -2.21100
H         -4.21610       -0.23790       -2.23460
N         -2.80640       -1.55970       -1.51390
C         -2.46110       -2.65480       -2.06910
H         -3.20390       -3.29250       -2.57230
C         -1.10830       -3.15970       -2.14360
C         -0.70020       -4.41380       -2.58830
H         -1.35760       -5.22420       -2.87100
C          0.70170       -4.41350       -2.58810
H          1.35950       -5.22350       -2.87070
C          1.10900       -3.15910       -2.14330
C          2.46160       -2.65390       -2.06850
H          3.20470       -3.29180       -2.57110
N          2.80680       -1.55840       -1.51400
C          4.19470       -1.16540       -1.65240
H          4.21700       -0.23710       -2.23470
H          4.78350       -1.91190       -2.21060
C          4.85630       -0.96640       -0.29010
H          4.70580       -1.89030        0.26740
H          5.94600       -0.84890       -0.42890
N          4.29800        0.15330        0.46920
C          4.87410        1.40760       -0.02220
H          4.75140        1.43810       -1.10860
H          5.96100        1.43390        0.18610
C          4.26010        2.68200        0.54830
H          4.38160        2.70730        1.63700
H          4.84220        3.52880        0.14770
N          2.84890        2.80160        0.25110
C          4.49120        0.03400        1.92060
H          3.88190        0.80770        2.39390
H          5.54800        0.21520        2.19340
C          4.07060       -1.30250        2.52850
H          4.77300       -2.10960        2.25680
H          4.15140       -1.17810        3.61540
N          2.70190       -1.62570        2.21580
C          2.45540       -2.76740        1.71040
H          3.25060       -3.49610        1.48160
C          1.11100       -3.22320        1.43260
C          0.70260       -4.45120        0.92660
H          1.35830       -5.24420        0.59670
C         -0.70130       -4.45140        0.92660
H         -1.35680       -5.24450        0.59660
C         -1.11000       -3.22350        1.43260
C         -2.45450       -2.76800        1.71030
H         -3.24950       -3.49700        1.48190
N         -2.70140       -1.62620        2.21540
C         -4.07020       -1.30360        2.52840
H         -4.15090       -1.17930        3.61530
H         -4.77230       -2.11110        2.25670
C         -4.49160        0.03270        1.92050
H         -5.54860        0.21310        2.19300
H         -3.88300        0.80670        2.39410
N         -0.00040        3.62140       -0.12460
H         -0.00010        2.80960        0.49580
N          0.00010       -2.42120       -1.86230
H         -0.00020       -1.40110       -1.74170
N          0.00040       -2.49210        1.73070
H          0.00030       -1.53150        2.08090
84
Ag2I2 @ 1-H3
Ag         1.62780        0.33230        0.02930
Ag        -1.62790        0.33150        0.03150
I         -0.00120        0.89590       -2.39990
I          0.00080        0.98780        2.44040
C          2.46010        3.90140       -0.33330
H          3.22560        4.65080       -0.58610
C          1.10910        4.30260       -0.64830
C          0.69970        5.38260       -1.42520
H          1.35700        6.07410       -1.93300
C         -0.70200        5.38220       -1.42520
H         -1.35970        6.07330       -1.93310
C         -1.11080        4.30210       -0.64830
C         -2.46170        3.90040       -0.33320
H         -3.22750        4.64930       -0.58630
N         -2.77880        2.79130        0.21200
C         -4.17120        2.61480        0.56090
H         -4.79760        3.44710        0.19860
H         -4.24950        2.61670        1.65380
C         -4.76360        1.33100       -0.00940
H         -5.84870        1.33800        0.20800
H         -4.65040        1.36700       -1.09680
N         -4.16950        0.07870        0.47270
C         -4.75030       -1.03580       -0.28170
H         -5.83680       -0.89450       -0.41870
H         -4.62030       -1.96090        0.27790
C         -4.09390       -1.25420       -1.64220
H         -4.71900       -1.95880       -2.21510
H         -4.05590       -0.31800       -2.21120
N         -2.73290       -1.72750       -1.49700
C         -2.44600       -2.83840       -2.05320
H         -3.21380       -3.43740       -2.56550
C         -1.10970       -3.38460       -2.12620
C         -0.70110       -4.61900       -2.62060
H         -1.35730       -5.41490       -2.94350
C          0.70280       -4.61870       -2.62050
H          1.35950       -5.41440       -2.94320
C          1.11090       -3.38410       -2.12610
C          2.44700       -2.83750       -2.05320
H          3.21510       -3.43660       -2.56480
N          2.73360       -1.72610       -1.49760
C          4.09460       -1.25270       -1.64260
H          4.05660       -0.31670       -2.21180
H          4.71980       -1.95750       -2.21530
C          4.75060       -1.03420       -0.28200
H          4.62070       -1.95920        0.27750
H          5.83710       -0.89260       -0.41880
N          4.16930        0.08030        0.47230
C          4.76300        1.33270       -0.00980
H          4.64990        1.36870       -1.09730
H          5.84810        1.34010        0.20770
C          4.17010        2.61620        0.56050
H          4.24810        2.61810        1.65340
H          4.79620        3.44880        0.19840
N          2.77770        2.79220        0.21130
C          4.34990       -0.04200        1.92780
H          3.70160        0.70050        2.40010
H          5.39460        0.18320        2.21200
C          3.98820       -1.40160        2.52400
H          4.73540       -2.17100        2.26270
H          4.04430       -1.27530        3.61220
N          2.64330       -1.79310        2.19080
C          2.44650       -2.95040        1.70040
H          3.26630       -3.65660        1.49110
C          1.11280       -3.43710        1.41940
C          0.70390       -4.66500        0.91490
H          1.35810       -5.45720        0.58040
C         -0.70190       -4.66530        0.91510
H         -1.35580       -5.45770        0.58080
C         -1.11110       -3.43750        1.41960
C         -2.44490       -2.95130        1.70080
H         -3.26450       -3.65800        1.49210
N         -2.64230       -1.79380        2.19070
C         -3.98740       -1.40320        2.52420
H         -4.04330       -1.27700        3.61240
H         -4.73410       -2.17300        2.26300
C         -4.35020       -0.04380        1.92820
H         -5.39510        0.18050        2.21240
H         -3.70250        0.69920        2.40060
N         -0.00070        3.67120       -0.18190
H         -0.00050        2.86710        0.44080
N          0.00040       -2.66450       -1.81340
H          0.00020       -1.66710       -1.61350
N          0.00080       -2.70710        1.71270
H          0.00060       -1.77040        2.11290
83
[Ag2F @ 1-H3]+
Ag         2.25840       -0.00030       -0.00030
F         -0.00000        0.00010        0.00090
Ag        -2.25830        0.00000        0.00010
C         -2.34210        2.82670        1.86370
H         -2.90430        3.68580        2.25520
C         -1.03090        2.70540        2.46930
C         -0.64440        3.46740        3.56720
H         -1.25250        4.21920        4.05010
C          0.64450        3.06240        3.92040
H          1.25250        3.43860        4.73090
C          1.03100        2.07820        3.01630
C          2.34220        1.46180        3.05410
H          2.90440        1.73290        3.95840
N          2.87100        0.70010        2.17780
C          4.21550        0.20210        2.42680
H          4.15270       -0.88850        2.52090
H          4.62790        0.58990        3.37000
C          5.18250        0.57110        1.29260
H          5.18660        1.66100        1.19890
H          6.20160        0.27370        1.58990
N          4.81110       -0.00050       -0.00010
C          5.18230       -1.40580       -0.15140
H          5.18630       -1.86980        0.83920
H          6.20150       -1.51470       -0.55750
C          4.21540       -2.20320       -1.03830
H          4.15290       -1.73940       -2.02980
H          4.62770       -3.21400       -1.17400
N          2.87090       -2.23630       -0.48260
C          2.34180       -3.37600       -0.26120
H          2.90390       -4.29470       -0.47860
C          1.03060       -3.65120        0.29140
C          0.64390       -4.92650        0.69120
H          1.25190       -5.81650        0.61140
C         -0.64500       -4.82310        1.21840
H         -1.25320       -5.61730        1.62780
C         -1.03140       -3.49120        1.10800
C         -2.34260       -3.02740        1.51590
H         -2.90490       -3.79610        2.06370
N         -2.87120       -1.88830        1.29100
C         -4.21580       -1.64760        1.79290
H         -4.62800       -2.53210        2.30050
H         -4.15330       -0.84340        2.53560
C         -5.18250       -1.24420        0.67040
H         -5.18630       -2.04790       -0.07170
H         -6.20180       -1.19180        1.08720
N         -4.81120       -0.00010       -0.00030
C         -5.18230        1.20280        0.74200
H         -5.18610        0.96160        1.80900
H         -6.20150        1.53780        0.48820
C         -4.21540        2.37660        0.53040
H         -4.62770        3.25840        1.04270
H         -4.15260        2.61790       -0.53730
N         -2.87080        2.06220        0.98990
C         -5.18220        0.04130       -1.41320
H         -5.18580        1.08590       -1.73790
H         -6.20140       -0.34590       -1.57660
C         -4.21520       -0.72900       -2.32370
H         -4.15270       -1.77430       -1.99880
H         -4.62730       -0.72610       -3.34360
N         -2.87060       -0.17390       -2.28090
C         -2.34190        0.20100       -3.37980
H         -2.90410        0.11080       -4.31950
C         -1.03080        0.78620       -3.57730
C         -0.64430        1.35660       -4.78600
H         -1.25230        1.39900       -5.67850
C          0.64450        1.86520       -4.61160
H          1.25250        2.37930       -5.34230
C          1.03100        1.57390       -3.30720
C          2.34220        1.91470       -2.79230
H          2.90430        2.56270       -3.47900
N          2.87110        1.53620       -1.69480
C          4.21580        2.00040       -1.38810
H          4.15340        2.62680       -0.49030
H          4.62810        2.62360       -2.19540
C          5.18240        0.83330       -1.14130
H          5.18610        0.20760       -2.03860
H          6.20180        1.23910       -1.03270
N          0.00010        1.86310        2.13640
H          0.00000        1.18560        1.35980
N         -0.00030       -2.78170        0.54520
H         -0.00010       -1.77030        0.34740
N          0.00010        0.91920       -2.68120
H          0.00000        0.58520       -1.70630
83
[Ag2Cl @ 1-H3]+
Ag         2.44530        0.00010       -0.00120
Cl         0.00010       -0.00120        0.00210
Ag        -2.44530        0.00100       -0.00030
C         -2.45470        3.16850        1.69970
H         -3.07300        4.02540        2.00390
C         -1.09200        3.29790        2.18650
C         -0.68370        4.30990        3.05220
H         -1.32220        5.08400        3.45370
C          0.68020        4.12480        3.29860
H          1.31830        4.72500        3.93160
C          1.08910        3.01310        2.56570
C          2.45180        2.50950        2.57650
H          3.06980        3.03830        3.31650
N          2.96710        1.57660        1.87050
C          4.35200        1.22340        2.16130
H          4.33840        0.27190        2.70700
H          4.83330        1.96180        2.82000
C          5.22050        1.08630        0.90420
H          5.16390        2.02850        0.35300
H          6.26980        0.96040        1.21710
N          4.81260        0.00080        0.00120
C          5.22170       -1.32360        0.48980
H          5.16460       -1.31780        1.58130
H          6.27140       -1.53050        0.22470
C          4.35470       -2.48170       -0.02070
H          4.34200       -2.47870       -1.11760
H          4.83660       -3.42080        0.28990
N          2.96930       -2.40760        0.42960
C          2.45440       -3.48600        0.88360
H          3.07290       -4.39090        0.97140
C          1.09170       -3.72960        1.32430
C          0.68300       -4.92090        1.91920
H          1.32140       -5.76930        2.12160
C         -0.68090       -4.80080        2.20270
H         -1.31920       -5.53630        2.67140
C         -1.08950       -3.54470        1.76070
C         -2.45220       -3.05850        1.89260
H         -3.07040       -3.75080        2.48220
N         -2.96720       -1.98240        1.43340
C         -4.35230       -1.71020        1.80060
H         -4.83370       -2.58620        2.26060
H         -4.33910       -0.91920        2.56060
C         -5.22050       -1.27300        0.61380
H         -5.16360       -2.05390       -0.14900
H         -6.26990       -1.22660        0.94760
N         -4.81260       -0.00130        0.00020
C         -5.22210        1.16560        0.79450
H         -5.16500        0.89600        1.85220
H         -6.27170        1.43030        0.58710
C         -4.35510        2.41290        0.57930
H         -4.83710        3.24900        1.10780
H         -4.34240        2.67530       -0.48580
N         -2.96980        2.23210        0.99830
C         -5.22160        0.10280       -1.40760
H         -5.16560        1.15390       -1.70260
H         -6.27080       -0.21030       -1.53370
C         -4.35330       -0.70600       -2.38000
H         -4.33970       -1.75960       -2.07510
H         -4.83470       -0.66640       -3.36850
N         -2.96840       -0.25140       -2.43200
C         -2.45280       -0.11190       -3.59350
H         -3.07060       -0.27750       -4.48790
C         -1.09020        0.24590       -3.94830
C         -0.68150        0.49090       -5.25710
H         -1.31980        0.45210       -6.12850
C          0.68220        0.79730       -5.21940
H          1.32040        1.04630       -6.05530
C          1.09080        0.71740       -3.89020
C          2.45350        0.97810       -3.45940
H          3.07140        1.35480       -4.28730
N          2.96910        0.83240       -2.29870
C          4.35430        1.26020       -2.13830
H          4.34110        2.20910       -1.58810
H          4.83590        1.46020       -3.10710
C          5.22190        0.24000       -1.39000
H          5.16560       -0.70850       -1.93030
H          6.27130        0.57390       -1.43640
N         -0.00120        2.52220        1.89930
H         -0.00100        1.70750        1.28680
N          0.00110       -2.90720        1.23330
H          0.00100       -1.96870        0.83570
N          0.00030        0.38480       -3.13230
H          0.00030        0.26000       -2.12070
83
[Ag2Br @ 1-H3]+
Ag         2.49570       -0.00360        0.00140
Br        -0.00010        0.00920       -0.00280
Ag        -2.49560       -0.00600        0.00340
C         -2.47790       -1.32970        3.40160
H         -3.10820       -1.53190        4.27990
C         -1.10450       -1.75220        3.62980
C         -0.69180       -2.44380        4.76690
H         -1.33480       -2.75080        5.57970
C          0.68480       -2.66240        4.64890
H          1.32740       -3.17580        5.35020
C          1.09830       -2.08730        3.44880
C          2.47220       -2.12580        2.97190
H          3.10240       -2.74970        3.62240
N          2.98470       -1.56280        1.94390
C          4.38170       -1.87360        1.65710
H          4.39070       -2.60890        0.84310
H          4.88070       -2.34690        2.51610
C          5.22040       -0.65100        1.25740
H          5.14370        0.08590        2.06070
H          6.27710       -0.95940        1.20330
N          4.80820       -0.00200        0.00110
C          5.22120       -0.76530       -1.18890
H          5.14660       -1.82950       -0.95200
H          6.27750       -0.56250       -1.42930
C          4.38170       -0.50210       -2.44730
H          4.38820        0.57070       -2.67680
H          4.88160       -1.00810       -3.28690
N          2.98560       -0.90890       -2.32140
C          2.47420       -1.51820       -3.32310
H          3.10470       -1.76860       -4.18880
C          1.10060       -1.95160       -3.52870
C          0.68730       -2.70320       -4.62690
H          1.33020       -3.05480       -5.42150
C         -0.68980       -2.91290       -4.49800
H         -1.33280       -3.46260       -5.17070
C         -1.10280       -2.27300       -3.33090
C         -2.47690       -2.28240       -2.85310
H         -3.10870       -2.93810       -3.47000
N         -2.98790       -1.66450       -1.85640
C         -4.38590       -1.95550       -1.55420
H         -4.88600       -2.47220       -2.38720
H         -4.39730       -2.64690       -0.70250
C         -5.22140       -0.71110       -1.22070
H         -5.14250       -0.01850       -2.06240
H         -6.27880       -1.01330       -1.15060
N         -4.80790        0.00380       -0.00110
C         -5.22430       -0.69220        1.22830
H         -5.15190       -1.76800        1.05020
H         -6.28020       -0.47410        1.45600
C         -4.38550       -0.36250        2.47150
H         -4.88610       -0.82280        3.33660
H         -4.39170        0.72100        2.64360
N         -2.98950       -0.77610        2.36820
C         -5.21680        1.41890       -0.01210
H         -5.13920        1.80180        1.00850
H         -6.27330        1.51210       -0.31150
C         -4.37670        2.32680       -0.92180
H         -4.38340        1.93090       -1.94500
H         -4.87670        3.30640       -0.95890
N         -2.98070        2.44470       -0.51270
C         -2.47060        3.61710       -0.55110
H         -3.10190        4.47810       -0.81540
C         -1.09730        4.02750       -0.30080
C         -0.68340        5.35800       -0.27220
H         -1.32580        6.21580       -0.41320
C          0.69350        5.36410       -0.02480
H          1.33690        6.22770        0.06770
C          1.10580        4.03690        0.07850
C          2.47870        3.63970        0.35070
H          3.11140        4.51350        0.56520
N          2.98740        2.46630        0.37860
C          4.38370        2.36970        0.79240
H          4.39090        2.03290        1.83650
H          4.88530        3.34900        0.77310
C          5.22140        1.41030       -0.06530
H          5.14540        1.73670       -1.10550
H          6.27810        1.51670        0.22900
N         -0.00290       -1.54370        2.84530
H         -0.00230       -1.05800        1.95080
N         -0.00090       -1.69940       -2.75720
H         -0.00100       -1.16500       -1.89090
N          0.00370        3.24370       -0.08890
H          0.00290        2.22630       -0.06080
83
[Ag2I @ 1-H3]+
Ag         1.80420        0.38970       -0.07960
I         -0.00140       -0.00760       -2.33200
Ag        -1.80400       -0.38850       -0.07510
C         -2.39550        0.59160        3.23550
H         -3.10960        0.89730        4.00990
C         -1.07560        0.29280        3.73400
C         -0.67630        0.19920        5.06100
H         -1.30990        0.36910        5.91960
C          0.67860       -0.16670        5.06240
H          1.31230       -0.33020        5.92220
C          1.07770       -0.27040        3.73600
C          2.39740       -0.57310        3.23920
H          3.11190       -0.87360        4.01530
N          2.75260       -0.49680        2.01480
C          4.14870       -0.79900        1.72530
H          4.17500       -1.58210        0.96140
H          4.67180       -1.17220        2.61660
C          4.86220        0.45320        1.21520
H          4.67950        1.25690        1.93180
H          5.94940        0.27830        1.21090
N          4.37810        0.84890       -0.10840
C          5.04400        0.06880       -1.16490
H          5.65630       -0.70870       -0.69610
H          5.73610        0.70190       -1.73650
C          4.08460       -0.62110       -2.13580
H          3.51730        0.12940       -2.70000
H          4.67680       -1.20530       -2.85620
N          3.12090       -1.42850       -1.41730
C          3.11070       -2.69230       -1.57690
H          3.85370       -3.20880       -2.19930
C          2.08210       -3.53540       -0.98690
C          2.07830       -4.90610       -0.76020
H          2.90740       -5.57680       -0.93370
C          0.80790       -5.23780       -0.26270
H          0.45580       -6.21870        0.02400
C          0.05910       -4.06490       -0.21300
C         -1.34070       -3.96030        0.12280
H         -1.79320       -4.93510        0.34830
N         -2.05860       -2.89940        0.15890
C         -3.45810       -3.10320        0.52100
H         -3.74110       -4.16190        0.43640
H         -3.57260       -2.83180        1.57680
C         -4.43320       -2.29470       -0.33780
H         -4.18820       -2.47220       -1.38980
H         -5.44960       -2.68930       -0.16570
N         -4.37710       -0.84980       -0.10440
C         -4.86120       -0.44830        1.21750
H         -4.67790       -1.24880        1.93760
H         -5.94850       -0.27410        1.21260
C         -4.14830        0.80650        1.72170
H         -4.67120        1.18320        2.61160
H         -4.17550        1.58620        0.95440
N         -2.75180        0.50660        2.01200
C         -5.04350       -0.07470       -1.16430
H         -5.65590        0.70470       -0.69870
H         -5.73560       -0.71060       -1.73280
C         -4.08470        0.61130       -2.13870
H         -3.51750       -0.14160       -2.69970
H         -4.67760        1.19210       -2.86130
N         -3.12100        1.42210       -1.42420
C         -3.11160        2.68530       -1.58810
H         -3.85540        3.19950       -2.21150
C         -2.08280        3.53030       -1.00120
C         -2.08000        4.90110       -0.77520
H         -2.91000        5.57100       -0.94770
C         -0.80920        5.23410       -0.27950
H         -0.45780        6.21550        0.00650
C         -0.05930        4.06190       -0.23000
C          1.34060        3.95910        0.10580
H          1.79230        4.93480        0.32910
N          2.05940        2.89890        0.14460
C          3.45880        3.10480        0.50650
H          3.57290        2.83820        1.56360
H          3.74130        4.16330        0.41730
C          4.43450        2.29280       -0.34820
H          4.18980        2.46560       -1.40110
H          5.45070        2.68810       -0.17750
N          0.00100        0.00820        2.94660
H          0.00120        0.00460        1.93620
N          0.86130       -3.04190       -0.62830
H          0.54330       -2.11030       -0.87280
N         -0.86110        3.03800       -0.64380
H         -0.54280        2.10670       -0.88970
78
Ag2Cl2 @ 1s-H3
Ag         1.02240       -1.19120       -0.14740
Ag        -1.44390        0.74590       -0.41370
Cl         0.14500        0.27990        1.79700
Cl        -1.26500       -1.28680       -1.91990
C         -2.91430       -2.13180        2.20750
H         -3.14040       -2.22070        3.27400
C         -3.97840       -1.33700        1.52180
C         -5.13790       -0.76220        1.98600
H         -5.48600       -0.79480        3.00890
C         -5.78010       -0.12500        0.87920
H         -6.71540        0.41850        0.89650
C         -4.99400       -0.32080       -0.23380
C         -5.14110        0.12300       -1.65480
H         -6.08210        0.66360       -1.78180
C         -3.08430        2.41990        1.50710
H         -3.47550        3.32690        1.99430
H         -2.49900        1.84940        2.23130
N         -2.23340        2.77530        0.35850
C         -1.11430        3.60570        0.81320
H         -1.48010        4.53690        1.27170
H         -0.47070        3.85760       -0.03380
C          2.69780        3.73290        1.45180
H          3.21450        4.68120        1.29060
C          3.68120        2.61420        1.47050
C          5.04450        2.60890        1.28190
H          5.65910        3.48540        1.12950
C          5.48180        1.25460        1.34680
H          6.49600        0.89280        1.25170
C          4.37190        0.47430        1.57640
C          4.20870       -1.01020        1.65800
H          5.18190       -1.49320        1.77310
C          2.32960       -4.19440        0.21810
H          2.49060       -4.18770       -0.86250
H          2.31950       -5.23840        0.56650
N          1.07500       -3.50700        0.54360
C          0.89750       -3.47960        2.00240
H          1.74740       -2.96450        2.46610
H          0.82410       -4.49540        2.41650
C         -0.06320       -4.19740       -0.08230
H         -0.98720       -3.67760        0.16200
H         -0.13280       -5.24110        0.26840
C          2.51860       -1.97510       -2.88400
H          3.52140       -2.33310       -2.64570
C          2.42080       -0.55350       -2.43080
C          3.32990        0.21720       -1.71240
H          4.26980       -0.12270       -1.30050
C          2.84140        1.55040       -1.69380
H          3.31450        2.38970       -1.20960
C          1.64940        1.55940       -2.38010
C          0.66220        2.65630       -2.59960
H          1.01410        3.56860       -2.11330
C         -3.02300        3.48880       -0.65050
H         -3.43030        4.42670       -0.23860
H         -3.85470        2.86030       -0.97480
N         -3.89880       -1.05470        0.17300
H         -3.18860       -1.41160       -0.45950
N          3.29240        1.31490        1.65790
H          2.33290        1.00210        1.73800
N          1.41740        0.28740       -2.83710
H          0.52580       -0.04730       -3.19790
H         -5.14240       -0.72640       -2.35010
H         -4.32070        0.78580       -1.96310
H         -3.91930        1.80130        1.16990
H         -0.53340        3.04580        1.54600
H         -2.40480        3.73270       -1.52300
H         -0.31540        2.39020       -2.16800
H          0.50430        2.87300       -3.66020
H          1.97110        3.60420        0.64340
H          2.13700        3.80680        2.39120
H         -1.93410       -1.65330        2.10990
H         -2.84120       -3.14620        1.79520
H         -0.00710       -2.92190        2.25300
H          3.74890       -1.39980        0.74030
H          3.57660       -1.30470        2.50290
H          3.16160       -3.67580        0.70560
H          0.04600       -4.19260       -1.17610
H          2.36550       -2.09840       -3.95650
H          1.79290       -2.62590       -2.38280
77
[Ag2F @ 1s-H3]+
Ag         7.17120       10.42190        7.64870
F          5.75870       11.13600        6.15840
Ag         4.81580        9.89170        4.47980
C          2.02470       11.95870        5.50290
H          1.04790       11.84350        5.00630
C          2.11600       11.03680        6.69030
C          1.15430       10.24810        7.30610
H          0.11040       10.16850        7.00420
C          1.78360        9.58980        8.41880
H          1.30740        8.92290        9.13900
C          3.11030       10.00290        8.45530
C          4.19330        9.71290        9.46250
H          3.80740        9.03680       10.24130
C          7.91540        9.10730       10.36280
H          7.31080        9.89460       10.83150
H          8.64650        8.72730       11.10260
N          8.61100        9.65900        9.17050
C          9.42510        8.59090        8.52400
H          8.76790        7.76210        8.21350
H         10.18220        8.20230        9.23250
C          5.31950        7.48170        6.71920
H          6.24020        6.96470        6.40500
C          4.33060        7.49310        5.57740
C          4.38280        6.85590        4.33030
H          5.24860        6.32440        3.93500
C          3.07990        6.94740        3.73800
H          2.76530        6.53510        2.77900
C          2.26410        7.64660        4.62190
C          0.82880        8.08620        4.49710
H          0.36780        7.61240        3.61780
C          2.89590       10.25640        1.99800
H          2.47770        9.28580        2.30730
H          2.66850       10.42920        0.92590
N          4.36350       10.25250        2.23270
C          4.93950       11.56200        1.83600
H          4.48280       12.36800        2.43560
H          4.75660       11.76990        0.76250
C          4.98250        9.16750        1.42950
H          6.07210        9.15450        1.59490
H          4.78920        9.31890        0.34790
C          8.12690        9.21290        4.20140
H          8.73940        8.35590        3.88300
C          8.98330       10.22220        4.92040
C         10.32520       10.19680        5.26350
H         11.02030        9.38970        5.03370
C         10.62850       11.43160        5.93600
H         11.59980       11.74720        6.31600
C          9.46560       12.18600        5.98330
C          9.19150       13.55310        6.55380
H         10.11100       13.95800        7.00410
C          9.50650       10.77840        9.58160
H         10.00650       11.19110        8.69020
H         10.27230       10.41940       10.29710
N          3.29640       10.88080        7.39850
H          4.20730       11.24020        7.08200
N          3.03150        7.98130        5.72330
H          2.66290        8.42770        6.57120
N          8.47080       11.43950        5.35960
H          7.48590       11.71100        5.28980
H          5.59420        8.50180        7.04330
H          4.91470        6.95700        7.60050
H          0.75230        9.18490        4.38700
H          0.24010        7.80380        5.38790
H          9.92960        9.00230        7.63570
H          8.91210       11.56960       10.06620
H          7.25390        8.28320       10.05750
H          4.53870       10.63680        9.96120
H          5.07660        9.22050        9.01170
H          8.41540       13.52900        7.34030
H          8.85660       14.26220        5.77730
H          2.42420       11.05570        2.59180
H          4.56540        8.19950        1.74270
H          7.66160        9.64440        3.29450
H          7.31520        8.81400        4.84340
H          6.02680       11.56040        2.01490
H          2.81470       11.74910        4.75300
H          2.13230       13.01760        5.79810
78
[Ag1 @ 1]2-
C         -1.51440       -2.47460       -2.00590
H         -1.83690       -3.46450       -2.39000
C         -0.21080       -2.03470       -2.44000
C          0.63080       -2.66310       -3.38790
H          0.39790       -3.55650       -3.96000
C          1.79820       -1.90470       -3.42580
H          2.68790       -2.06150       -4.02280
C          1.60610       -0.86090       -2.49110
C          2.52540        0.17470       -2.06800
H          2.16100        0.80430       -1.24270
N          3.69610        0.32690       -2.57910
C          4.52480        1.32830       -1.94920
H          3.94470        2.10110       -1.41580
H          5.13250        1.83490       -2.71610
C          5.47630        0.65980       -0.94440
H          5.90400       -0.21870       -1.44180
H          6.31860        1.34330       -0.71300
N          4.79970        0.23300        0.25760
C          4.69140        1.21470        1.30810
H          4.81520        2.20830        0.86150
H          5.50730        1.10060        2.05640
C          3.35700        1.21440        2.06430
H          3.10800        0.18780        2.35760
H          3.50290        1.81210        2.98930
N          2.27280        1.70940        1.25960
C          1.69710        2.78270        1.63380
H          2.07240        3.35000        2.51080
C          0.52780        3.34630        0.98300
C          0.11040        4.69540        1.02740
H          0.60030        5.50390        1.56050
C         -1.02290        4.76630        0.21610
H         -1.62830        5.63850       -0.01020
C         -1.24510        3.44980       -0.24230
C         -2.33420        2.99120       -1.07480
H         -2.95820        3.78640       -1.53330
N         -2.58030        1.75730       -1.28590
C         -3.68920        1.40630       -2.12470
H         -3.37700        0.58160       -2.77760
H         -4.02820        2.24410       -2.77100
C         -4.90170        0.95430       -1.29590
H         -5.18270        1.78970       -0.64190
H         -5.75540        0.79850       -1.98940
N         -4.66900       -0.20010       -0.47410
C         -4.69500       -1.49590       -1.09750
H         -4.70810       -1.34780       -2.18410
H         -5.62180       -2.05540       -0.84440
C         -3.49120       -2.38950       -0.76610
H         -3.43590       -2.51830        0.32420
H         -3.68640       -3.39280       -1.20510
N         -2.26050       -1.80960       -1.21000
C         -4.97070       -0.10350        0.92690
H         -5.06330       -1.12000        1.32970
H         -5.95060        0.39110        1.09940
C         -3.91250        0.63220        1.76770
H         -3.77310        1.64440        1.37000
H         -4.32590        0.72450        2.79310
N         -2.64210       -0.04260        1.74340
C         -2.41330       -0.92210        2.64150
H         -3.16090       -1.13150        3.43430
C         -1.21510       -1.72530        2.69320
C         -1.00570       -2.85820        3.51190
H         -1.69190       -3.25360        4.25420
C          0.23790       -3.36110        3.13670
H          0.75240       -4.23190        3.53080
C          0.72030       -2.48770        2.13200
C          2.00490       -2.63340        1.47130
H          2.48850       -3.61860        1.64190
N          2.58200       -1.75010        0.75720
C          3.85080       -2.08550        0.17040
H          3.77110       -1.98560       -0.91920
H          4.16470       -3.12810        0.39530
C          4.95650       -1.14370        0.66850
H          4.96870       -1.18890        1.76660
H          5.93080       -1.54360        0.33070
N          0.39060       -0.94640       -1.90650
N         -0.30090        2.59830        0.22430
N         -0.16480       -1.50290        1.86810
Ag        -0.47810        0.18140        0.02880
79
[Ag2 @ 1]-
C         -1.67240       -0.48920        3.09160
H         -2.13220       -0.51470        4.09410
C         -0.40320       -1.15410        2.99370
C          0.15390       -2.02240        3.95180
H         -0.29730       -2.29690        4.89840
C          1.35430       -2.48410        3.41500
H          2.05790       -3.18550        3.84090
C          1.47800       -1.86820        2.15800
C          2.52540       -2.01130        1.15780
H          2.27150       -1.63050        0.15930
N          3.65520       -2.55420        1.40700
C          4.59120       -2.61010        0.29840
H          4.08970       -2.70550       -0.67720
H          5.23280       -3.48990        0.43350
C          5.47220       -1.35380        0.28380
H          5.67060       -1.08750        1.32760
H          6.45140       -1.57590       -0.18280
N          4.81880       -0.23130       -0.37350
C          4.94630       -0.25900       -1.82600
H          5.15270       -1.28440       -2.14710
H          5.80490        0.35520       -2.15610
C          3.67040        0.17930       -2.55150
H          3.21930        1.04060       -2.02830
H          3.95130        0.51390       -3.56110
N          2.76610       -0.94130       -2.68960
C          1.56690       -0.79760       -2.27140
H          1.22220        0.14250       -1.80610
C          0.55590       -1.83270       -2.38050
C          0.63420       -3.06970       -3.05890
H          1.49960       -3.43930       -3.59160
C         -0.60910       -3.66990       -2.90090
H         -0.93530       -4.63080       -3.28250
C         -1.37830       -2.77480       -2.12540
C         -2.73120       -2.92700       -1.66640
H         -3.28250       -3.81840       -2.00880
N         -3.27770       -2.06370       -0.89120
C         -4.62940       -2.18380       -0.43550
H         -4.62910       -2.54800        0.60230
H         -5.23110       -2.90060       -1.02370
C         -5.31870       -0.81210       -0.49410
H         -5.36090       -0.51710       -1.54790
H         -6.36630       -0.91000       -0.14450
N         -4.60320        0.22850        0.22590
C         -4.71670        0.14880        1.66960
H         -4.76420       -0.90750        1.95080
H         -5.65070        0.62030        2.03810
C         -3.52850        0.76650        2.41730
H         -3.42380        1.82210        2.13510
H         -3.76890        0.74390        3.49550
N         -2.28160        0.10000        2.12630
C         -4.80260        1.55700       -0.32580
H         -4.64210        2.29950        0.46180
H         -5.84120        1.69690       -0.68090
C         -3.83970        1.88360       -1.47370
H         -3.89050        1.08360       -2.22330
H         -4.18280        2.81520       -1.95740
N         -2.46700        1.98950       -1.01600
C         -1.87820        3.11040       -1.20880
H         -2.43620        3.92300       -1.70510
C         -0.52800        3.50320       -0.87530
C         -0.02860        4.78770       -1.18180
H         -0.57830        5.57980       -1.67600
C          1.28710        4.81580       -0.73330
H          1.99720        5.63080       -0.79730
C          1.52480        3.54530       -0.17920
C          2.76330        3.07350        0.40230
H          3.58190        3.81080        0.44820
N          2.92550        1.87920        0.83050
C          4.23350        1.50470        1.33340
H          4.10850        0.68850        2.05210
H          4.71530        2.34920        1.85480
C          5.16420        1.05750        0.20040
H          5.10910        1.82130       -0.58380
H          6.20730        1.06710        0.57010
N          0.41320       -1.06770        1.90470
N         -0.65970       -1.66090       -1.81900
N          0.42580        2.75430       -0.26490
Ag         0.66840        0.77220        0.74250
Ag        -1.77650       -0.24600       -0.29070
80
Ag3 @ 1
Ag        -1.98760       -0.13280       -0.14910
Ag         0.96070        0.48270       -1.07820
Ag         0.18320       -1.37340        1.04810
C         -1.16910        1.76540        2.58000
H         -1.42880        2.64630        3.18580
C          0.18460        1.33370        2.79470
C          1.09810        2.06890        3.57240
H          0.86650        2.96910        4.12790
C          2.33320        1.43810        3.45720
H          3.27950        1.71900        3.89600
C          2.12220        0.33540        2.62110
C          3.09130       -0.59300        2.06940
H          2.69100       -1.30220        1.32230
N          4.33520       -0.56740        2.34060
C          5.16920       -1.40370        1.51000
H          4.62720       -2.27000        1.09150
H          6.01070       -1.78630        2.09800
C          5.71690       -0.54030        0.36780
H          6.13880        0.35830        0.82740
H          6.54830       -1.06130       -0.13750
N          4.68510       -0.14290       -0.58820
C          4.59270       -1.07650       -1.69430
H          4.65520       -2.09080       -1.28230
H          5.44410       -0.97080       -2.39710
C          3.30990       -0.99700       -2.52500
H          3.16750        0.01590       -2.91170
H          3.45550       -1.65030       -3.39770
N          2.09190       -1.38280       -1.80740
C          1.76320       -2.62170       -1.90220
H          2.39860       -3.28620       -2.50460
C          0.60010       -3.28770       -1.37320
C          0.19650       -4.56770       -1.78800
H          0.72800       -5.20770       -2.48020
C         -1.02610       -4.81610       -1.16770
H         -1.65710       -5.68860       -1.27210
C         -1.31330       -3.67310       -0.40900
C         -2.55070       -3.40720        0.29280
H         -3.18650       -4.28000        0.49850
N         -2.92770       -2.23080        0.62280
C         -4.18820       -2.05920        1.31250
H         -3.97260       -1.67400        2.31600
H         -4.72430       -3.01310        1.43760
C         -5.10840       -1.08640        0.56460
H         -5.28210       -1.49870       -0.43500
H         -6.08670       -1.06090        1.07890
N         -4.54380        0.24580        0.40450
C         -4.51220        1.04270        1.62850
H         -4.44350        0.36690        2.48530
H         -5.44300        1.62290        1.75400
C         -3.31590        1.99720        1.68870
H         -3.29910        2.61700        0.78120
H         -3.45960        2.67880        2.54160
N         -2.04870        1.28880        1.77430
C         -5.07060        0.96300       -0.75480
H         -5.03140        2.03660       -0.54380
H         -6.13030        0.71510       -0.93400
C         -4.26280        0.72250       -2.04280
H         -4.30280       -0.33530       -2.32430
H         -4.73410        1.30170       -2.85190
N         -2.87380        1.10100       -1.84040
C         -2.53840        2.30600       -2.13580
H         -3.27590        2.95320       -2.63520
C         -1.30890        2.98010       -1.82420
C         -1.19910        4.38410       -1.90870
H         -1.96230        5.05840       -2.27690
C          0.05280        4.70880       -1.40450
H          0.49710        5.69030       -1.30340
C          0.65420        3.48540       -1.06130
C          2.01710        3.33130       -0.59120
H          2.55390        4.26810       -0.38480
N          2.59690        2.20130       -0.45260
C          3.98820        2.17950       -0.04810
H          4.05610        1.80080        0.97800
H          4.42110        3.19270       -0.06620
C          4.79470        1.26060       -0.97320
H          4.41940        1.39870       -1.99140
H          5.84820        1.58620       -0.98760
N          0.82190        0.26690        2.22800
N         -0.31860       -2.75190       -0.52010
N         -0.17000        2.43580       -1.30720
81
[Ag4-A @ 1]+
Ag         2.01380        0.16510        0.11220
Ag        -0.01160       -1.78950        0.06880
Ag        -0.60110        1.34750        1.21570
Ag        -1.82820        0.09590       -1.14260
C          1.70050       -0.83520       -3.15530
H          2.18730       -0.86640       -4.14020
C          0.54010       -1.69910       -3.08660
C          0.21630       -2.59240       -4.11150
H          0.77870       -2.73800       -5.02430
C         -0.96180       -3.24290       -3.72990
H         -1.51530       -3.98770       -4.28520
C         -1.32160       -2.69250       -2.50330
C         -2.56510       -2.88100       -1.78430
H         -3.16020       -3.77100       -2.02190
N         -2.95930       -2.01090       -0.93230
C         -4.19720       -2.19080       -0.20760
H         -3.94970       -2.47760        0.82160
H         -4.80800       -3.00150       -0.63050
C         -5.01670       -0.89850       -0.21250
H         -5.18710       -0.61840       -1.25680
H         -6.00870       -1.09860        0.22880
N         -4.34320        0.21220        0.45950
C         -4.42480        0.09280        1.91240
H         -4.39380       -0.96710        2.18170
H         -5.38710        0.47940        2.29270
C         -3.29400        0.79270        2.66730
H         -3.23270        1.84410        2.37420
H         -3.54530        0.77510        3.73610
N         -1.97890        0.17590        2.45400
C         -1.70210       -0.84430        3.19250
H         -2.42660       -1.14440        3.96010
C         -0.50130       -1.62700        3.17770
C         -0.07300       -2.40900        4.26140
H         -0.61150       -2.56460        5.18670
C          1.19130       -2.88670        3.92430
H          1.84690       -3.50210        4.52520
C          1.46920       -2.38310        2.64780
C          2.70320       -2.57420        1.91290
H          3.39080       -3.32680        2.32000
N          3.00840       -1.90230        0.86880
C          4.27910       -2.15240        0.21520
H          4.07060       -2.44640       -0.82000
H          4.82910       -2.97880        0.68810
C          5.16630       -0.90300        0.23870
H          5.32420       -0.62640        1.28590
H          6.15460       -1.15820       -0.17940
N          4.56670        0.23850       -0.44680
C          4.62770        0.15110       -1.90530
H          4.73340       -0.89960       -2.19130
H          5.51050        0.67530       -2.30430
C          3.37150        0.69960       -2.59430
H          3.19880        1.73720       -2.28580
H          3.54780        0.70120       -3.67950
N          2.18360       -0.07530       -2.24610
C          5.01170        1.52730        0.08330
H          4.90650        2.28000       -0.70470
H          6.07730        1.50380        0.36210
C          4.18200        2.00210        1.28590
H          4.22730        1.26730        2.09640
H          4.61830        2.93910        1.65940
N          2.78850        2.17680        0.89420
C          2.39930        3.36330        0.60680
H          3.09180        4.20470        0.74420
C          1.12610        3.74370        0.04450
C          0.89090        5.02090       -0.49010
H          1.59860        5.83850       -0.51720
C         -0.40850        5.00460       -0.97890
H         -0.94060        5.80670       -1.47250
C         -0.90610        3.71590       -0.72820
C         -2.25110        3.32560       -1.06060
H         -2.91470        4.17190       -1.28000
N         -2.73700        2.13630       -1.11500
C         -4.17710        1.99730       -1.29600
H         -4.36550        1.29200       -2.11320
H         -4.64030        2.95360       -1.57700
C         -4.83580        1.51050       -0.00110
H         -4.62030        2.25720        0.76900
H         -5.93100        1.50350       -0.13540
N         -0.40370       -1.75410       -2.09070
N          0.43970       -1.61910        2.18340
N          0.03350        2.94220       -0.10130
81
[Ag4-B @ 1]+
Ag         1.70960        0.00240        0.00210
Ag        -0.86310       -0.08020       -1.78080
Ag        -0.86360        1.57880        0.81970
Ag        -0.86400       -1.49810        0.95510
C          2.26230       -1.47340       -2.89300
H          2.95930       -1.77400       -3.68680
C          1.11660       -2.34050       -2.72620
C          0.96730       -3.59480       -3.33660
H          1.67570       -4.06690       -4.00390
C         -0.25520       -4.10010       -2.90050
H         -0.70310       -5.05280       -3.14840
C         -0.78710       -3.13450       -2.03510
C         -2.04340       -3.20800       -1.34530
H         -2.77940       -3.91370       -1.74850
N         -2.35200       -2.49080       -0.31940
C         -3.73600       -2.50270        0.13440
H         -3.74830       -2.49840        1.22810
H         -4.24530       -3.42040       -0.19180
C         -4.52210       -1.31600       -0.43190
H         -4.44020       -1.37190       -1.52150
H         -5.59120       -1.45890       -0.18960
N         -4.05520        0.00210        0.00120
C         -4.52080        0.28700        1.35940
H         -4.43940       -0.62850        1.95300
H         -5.58970        0.56940        1.36270
C         -3.73320        1.37050        2.10290
H         -3.74560        2.31540        1.55220
H         -4.24130        1.54730        3.06130
N         -2.34910        0.97070        2.31830
C         -2.04100        0.43740        3.45090
H         -2.77730        0.43980        4.26350
C         -0.78590       -0.19920        3.73100
C         -0.25600       -0.47090        4.99960
H         -0.70460       -0.21140        5.94900
C          0.96530       -1.10320        4.77940
H          1.67220       -1.44900        5.52160
C          1.11600       -1.19770        3.38780
C          2.26170       -1.77570        2.72020
H          2.95670       -2.31630        3.37670
N          2.51220       -1.65970        1.47080
C          3.77560       -2.19170        0.97970
H          3.60640       -2.61510       -0.01600
H          4.15700       -2.99420        1.62670
C          4.82920       -1.07780        0.91400
H          4.92840       -0.65890        1.92090
H          5.80620       -1.51760        0.65560
N          4.46180       -0.00070       -0.00020
C          4.82840       -0.25460       -1.39020
H          4.92820       -1.33610       -1.53050
H          5.80510        0.18940       -1.64260
C          3.77400        0.24470       -2.38710
H          3.60470        1.31870       -2.25630
H          4.15460        0.08530       -3.40580
N          2.51050       -0.44670       -2.17090
C          4.83150        1.32920        0.47470
H          4.93140        1.99120       -0.39190
H          5.80860        1.32400        0.98440
C          3.77900        1.94520        1.40660
H          3.60980        1.29570        2.27190
H          4.16150        2.90680        1.77670
N          2.51550        2.10460        0.70070
C          2.26490        3.24420        0.17580
H          2.96010        4.08310        0.31470
C          1.11890        3.53270       -0.65850
C          0.96900        4.68950       -1.43790
H          1.67640        5.50450       -1.51110
C         -0.25260        4.56390       -2.09520
H         -0.70060        5.25540       -2.79580
C         -0.78330        3.33040       -1.69400
C         -2.03930        2.77020       -2.10360
H         -2.77520        3.47300       -2.51220
N         -2.34830        1.52310       -1.99750
C         -3.73300        1.13780       -2.23500
H         -3.74660        0.18840       -2.77780
H         -4.24080        1.87970       -2.86710
C         -4.51980        1.03670       -0.92440
H         -4.43670        2.00840       -0.42830
H         -5.58910        0.90000       -1.16980
N          0.05220       -2.05600       -1.92820
N          0.05340       -0.64450        2.74300
N          0.05580        2.69810       -0.81370
82
[Ag5 @ 1]2+
Ag         2.11750        0.00420       -0.83170
Ag        -0.00000        1.81480        0.00000
C         -1.85910        1.10710       -3.05700
H         -2.62170        1.48060       -3.75020
C         -0.66990        1.90450       -3.03480
C         -0.40040        2.87410       -4.01010
H         -1.04000        3.13320       -4.84320
C          0.85520        3.40070       -3.71330
H          1.40050        4.15570       -4.26240
C          1.29420        2.73310       -2.56860
C          2.58060        2.91690       -1.92450
H          3.15720        3.79950       -2.22170
N          3.03650        2.08330       -1.06780
C          4.32020        2.29880       -0.42500
H          4.13020        2.66830        0.58960
H          4.90980        3.06660       -0.94220
C          5.13440        1.00210       -0.37730
H          5.29000        0.66480       -1.40690
H          6.12930        1.22010        0.04190
N          4.46680       -0.07910        0.36280
C          4.55820        0.11930        1.81290
H          4.51130        1.19130        2.02370
H          5.53000       -0.22910        2.19860
C          3.45000       -0.56560        2.61590
H          3.40130       -1.62900        2.36750
H          3.71600       -0.50280        3.67800
N          2.11430        0.02070        2.40520
C          4.97300       -1.40140       -0.03330
H          4.83120       -2.09460        0.80070
H          6.05390       -1.37270       -0.23680
C          4.25430       -1.99670       -1.25100
H          4.37520       -1.35260       -2.12860
H          4.71580       -2.96370       -1.48790
N          2.82290       -2.14190       -0.97500
C          2.36540       -3.32560       -0.80290
H          3.03200       -4.18200       -0.95650
C          1.03580       -3.71300       -0.37860
C          0.65880       -5.04120       -0.23740
H          1.27480       -5.90240       -0.45790
N          0.37170        1.81340       -2.13890
N         -0.00000       -2.86720       -0.00000
C          1.85920        1.10710        3.05700
H          2.62170        1.48060        3.75020
C          0.66990        1.90450        3.03480
C          0.40040        2.87410        4.01010
H          1.04000        3.13320        4.84320
C         -0.85520        3.40070        3.71330
H         -1.40050        4.15570        4.26240
C         -1.29420        2.73310        2.56860
C         -2.58060        2.91690        1.92450
H         -3.15720        3.79950        2.22170
N         -3.03650        2.08330        1.06780
C         -4.32020        2.29880        0.42500
H         -4.13010        2.66830       -0.58960
H         -4.90970        3.06660        0.94220
C         -5.13440        1.00210        0.37730
H         -5.29000        0.66480        1.40690
H         -6.12930        1.22010       -0.04190
N         -4.46680       -0.07910       -0.36290
C         -4.55820        0.11930       -1.81290
H         -4.51130        1.19130       -2.02370
H         -5.53000       -0.22910       -2.19860
C         -3.45000       -0.56560       -2.61590
H         -3.40130       -1.62900       -2.36750
H         -3.71600       -0.50270       -3.67800
N         -2.11430        0.02070       -2.40520
C         -4.97300       -1.40140        0.03330
H         -4.83120       -2.09460       -0.80070
H         -6.05390       -1.37270        0.23680
C         -4.25430       -1.99670        1.25100
H         -4.37520       -1.35260        2.12860
H         -4.71580       -2.96370        1.48790
N         -2.82290       -2.14190        0.97500
C         -2.36540       -3.32560        0.80290
H         -3.03200       -4.18200        0.95650
C         -1.03580       -3.71300        0.37860
C         -0.65880       -5.04120        0.23740
H         -1.27480       -5.90240        0.45790
N         -0.37170        1.81340        2.13890
Ag        -2.11750        0.00420        0.83170
Ag        -0.67910       -1.27050       -1.39770
Ag         0.67910       -1.27050        1.39770
83
[Ag6 @ 1]3+
Ag       1.472384000     -0.237496000     -1.669027000
Ag       1.206092000      1.786356000      0.749611000
Ag      -1.473797000     -0.239761000      1.644635000
Ag      -1.232342000      1.767890000     -0.792460000
Ag       1.170355000     -1.332248000      1.280878000
Ag      -1.159901000     -1.356276000     -1.296325000
C       -1.816833000      0.646193000     -3.652904000
H       -2.443842000      0.883858000     -4.518396000
C       -0.573497000      1.385698000     -3.596500000
C       -0.138698000      2.241219000     -4.599368000
H       -0.604472000      2.382109000     -5.565654000
C        1.012784000      2.880133000     -4.115472000
H        1.629790000      3.596672000     -4.641204000
C        1.214737000      2.416687000     -2.822737000
C        2.382843000      2.733070000     -2.028225000
H        3.151954000      3.299508000     -2.563333000
N        2.617301000      2.346207000     -0.822118000
C        3.977446000      2.515013000     -0.297965000
H        3.918578000      2.895111000      0.725770000
H        4.528589000      3.260976000     -0.882856000
C        4.756477000      1.196349000     -0.366734000
H        4.782906000      0.892650000     -1.417588000
H        5.799402000      1.402497000     -0.076476000
N        4.193487000      0.089061000      0.424453000
C        4.531245000      0.272149000      1.846246000
H        4.414145000      1.330824000      2.096549000
H        5.586929000      0.022027000      2.039667000
C        3.668750000     -0.522696000      2.833498000
H        3.743946000     -1.599465000      2.657528000
H        4.056598000     -0.337552000      3.842263000
N        2.260544000     -0.121731000      2.737226000
C        4.739133000     -1.192108000     -0.054940000
H        4.579285000     -1.948098000      0.719708000
H        5.828766000     -1.128370000     -0.206837000
C        4.112666000     -1.730318000     -1.346520000
H        4.244849000     -1.033331000     -2.178877000
H        4.641142000     -2.652260000     -1.616774000
N        2.679590000     -1.987842000     -1.164244000
C        2.306092000     -3.202504000     -0.953586000
H        3.038089000     -4.009627000     -1.060590000
C        1.006416000     -3.634633000     -0.484720000
C        0.659484000     -4.964683000     -0.291242000
H        1.258423000     -5.826219000     -0.554927000
N        0.245917000      1.477589000     -2.472698000
N        0.013159000     -2.784815000     -0.001180000
C        1.804106000      0.697428000      3.620336000
H        2.428203000      0.949701000      4.483798000
C        0.552842000      1.422803000      3.557376000
C        0.108707000      2.281989000      4.552993000
H        0.573008000      2.436291000      5.517936000
C       -1.049841000      2.903976000      4.063932000
H       -1.674691000      3.618059000      4.583707000
C       -1.246907000      2.427291000      2.775290000
C       -2.418717000      2.723736000      1.978417000
H       -3.194381000      3.285204000      2.509303000
N       -2.648869000      2.324866000      0.775424000
C       -4.011164000      2.473055000      0.250646000
H       -3.957323000      2.844990000     -0.776364000
H       -4.570876000      3.217410000      0.829424000
C       -4.774572000      1.145901000      0.331253000
H       -4.797236000      0.851248000      1.384761000
H       -5.819896000      1.337243000      0.039484000
N       -4.198895000      0.038220000     -0.450293000
C       -4.538871000      0.205120000     -1.873574000
H       -4.434092000      1.262880000     -2.133005000
H       -5.591607000     -0.058874000     -2.064573000
C       -3.667459000     -0.588003000     -2.854407000
H       -3.730040000     -1.664053000     -2.669317000
H       -4.057887000     -0.415949000     -3.864502000
N       -2.263943000     -0.169956000     -2.762269000
C       -4.730046000     -1.244818000      0.040343000
H       -4.561614000     -2.005718000     -0.727653000
H       -5.820344000     -1.192062000      0.191680000
C       -4.097644000     -1.764608000      1.336584000
H       -4.237664000     -1.061948000      2.162850000
H       -4.615712000     -2.690043000      1.614936000
N       -2.661765000     -2.007604000      1.156454000
C       -2.274890000     -3.219703000      0.955429000
H       -2.997953000     -4.033922000      1.069175000
C       -0.970622000     -3.641342000      0.489940000
C       -0.608852000     -4.969079000      0.308198000
H       -1.198136000     -5.834870000      0.579595000
N       -0.267752000      1.496133000      2.433020000
84
[Ag7 @ 1]4+
Ag       1.740280000     -0.385360000     -1.650499000
Ag       1.996096000      3.060127000      1.162413000
Ag      -1.746207000     -0.392216000      1.631049000
Ag      -2.047142000      3.023841000     -1.220269000
Ag       0.980556000     -1.495830000      1.254198000
Ag      -0.974216000     -1.521727000     -1.267415000
Ag      -0.013836000      1.248646000     -0.019537000
C       -1.738728000      0.976913000     -3.054139000
H       -2.437325000      1.411547000     -3.780649000
C       -0.564167000      1.824712000     -2.852615000
C       -0.400965000      3.036951000     -3.558597000
H       -1.109593000      3.462107000     -4.261113000
C        0.888077000      3.513647000     -3.282514000
H        1.352087000      4.402855000     -3.687670000
C        1.458996000      2.607471000     -2.404148000
C        2.844269000      2.632889000     -1.901355000
H        3.622707000      2.714493000     -2.669404000
N        3.180020000      2.527469000     -0.670972000
C        4.618149000      2.350566000     -0.382873000
H        4.832319000      2.777698000      0.598842000
H        5.221435000      2.912870000     -1.104345000
C        5.050852000      0.881136000     -0.470193000
H        4.987511000      0.582433000     -1.521936000
H        6.120152000      0.854400000     -0.203620000
N        4.273258000     -0.091572000      0.319858000
C        4.452168000      0.160847000      1.760168000
H        4.371366000      1.238355000      1.938725000
H        5.461792000     -0.125689000      2.095430000
C        3.446013000     -0.523089000      2.695465000
H        3.477719000     -1.610589000      2.602434000
H        3.737092000     -0.292909000      3.726578000
N        2.062796000     -0.063366000      2.442002000
C        4.763579000     -1.449412000     -0.006770000
H        4.497011000     -2.123738000      0.811418000
H        5.862136000     -1.464562000     -0.073607000
C        4.195418000     -2.057327000     -1.293155000
H        4.394159000     -1.427715000     -2.165898000
H        4.705757000     -3.010735000     -1.471375000
N        2.744985000     -2.257624000     -1.157666000
C        2.329803000     -3.454976000     -0.921150000
H        3.045619000     -4.279788000     -0.995457000
C        1.019555000     -3.868840000     -0.465994000
C        0.666688000     -5.195237000     -0.274402000
H        1.267006000     -6.059710000     -0.526853000
N        0.606669000      1.553535000     -2.126726000
N        0.011962000     -3.019621000      0.001785000
C        1.714033000      1.028818000      3.017146000
H        2.406855000      1.478898000      3.739739000
C        0.529019000      1.860020000      2.806962000
C        0.350763000      3.077374000      3.500565000
H        1.054048000      3.518501000      4.198582000
C       -0.944027000      3.535222000      3.219614000
H       -1.418933000      4.422900000      3.615409000
C       -1.503758000      2.612983000      2.350816000
C       -2.889247000      2.616253000      1.847913000
H       -3.668552000      2.696457000      2.615235000
N       -3.223804000      2.493963000      0.618768000
C       -4.659653000      2.296852000      0.332715000
H       -4.879197000      2.712111000     -0.652894000
H       -5.269733000      2.858391000      1.049056000
C       -5.074191000      0.823063000      0.433873000
H       -5.007458000      0.535305000      1.488442000
H       -6.142997000      0.780518000      0.167353000
N       -4.284306000     -0.147430000     -0.346561000
C       -4.465940000      0.088525000     -1.789264000
H       -4.397703000      1.165126000     -1.978453000
H       -5.472089000     -0.213108000     -2.121790000
C       -3.451607000     -0.592632000     -2.717735000
H       -3.470421000     -1.679479000     -2.614209000
H       -3.745266000     -0.375991000     -3.751053000
N       -2.073925000     -0.114079000     -2.468811000
C       -4.757595000     -1.507938000     -0.006504000
H       -4.481930000     -2.187181000     -0.817571000
H       -5.855923000     -1.536380000      0.059891000
C       -4.182646000     -2.095394000      1.286309000
H       -4.389431000     -1.459218000      2.152377000
H       -4.681408000     -3.053062000      1.474262000
N       -2.729861000     -2.279488000      1.153380000
C       -2.300069000     -3.474091000      0.929548000
H       -3.005842000     -4.306757000      1.011896000
C       -0.984449000     -3.876446000      0.479452000
C       -0.614342000     -5.200221000      0.303205000
H       -1.203437000     -6.069438000      0.565613000
N       -0.638526000      1.566867000      2.084267000
74
Ag3 @ 1s
Ag        -1.52270        0.44470       -0.04450
Ag         1.52300        0.44370       -0.05340
Ag        -0.00080       -2.02690        0.00760
C          2.35650       -1.83930        2.51460
H          3.11330       -2.07230        3.26760
C          2.89600       -2.09740        1.14230
C          4.12480       -2.58340        0.76480
H          4.92360       -2.87460        1.43450
C          4.13320       -2.64040       -0.66080
H          4.94050       -2.98140       -1.29590
C          2.91000       -2.18400       -1.09020
C          2.39100       -2.02240       -2.48460
H          2.10570       -0.98330       -2.69860
C          4.47270        1.08870       -1.12830
H          4.59800        0.00630       -1.03980
H          5.46450        1.57200       -1.13780
N          3.64870        1.57690       -0.02100
C          3.40470        3.01560       -0.14290
H          2.90410        3.22590       -1.09070
H          4.34560        3.58940       -0.09690
C         -2.39730       -2.00460       -2.48200
H         -3.16620       -2.28350       -3.20660
C         -2.91450       -2.17340       -1.08770
C         -4.13820       -2.62910       -0.65910
H         -4.94790       -2.96280       -1.29490
C         -4.12640       -2.58340        0.76690
H         -4.92470       -2.87710        1.43620
C         -2.89550       -2.10350        1.14530
C         -2.35160       -1.85760        2.51800
H         -3.11440       -2.07150        3.27070
C         -4.31570        1.23640        1.23410
H         -4.44860        0.15250        1.29040
H         -5.30020        1.72770        1.31550
N         -3.64780        1.57860       -0.02310
C         -3.40000        3.01950       -0.10490
H         -2.75270        3.33210        0.71840
H         -4.34130        3.59340       -0.06920
C         -4.44630        1.11840       -1.16070
H         -3.92570        1.36030       -2.09180
H         -5.43790        1.60180       -1.18060
C         -0.00190        2.48410       -2.48030
H         -0.00810        3.31270       -3.19300
C         -0.00000        3.00230       -1.07580
C          0.00340        4.30240       -0.62300
H          0.00460        5.19080       -1.24140
C          0.00580        4.24550        0.80030
H          0.00820        5.08120        1.48820
C          0.00390        2.91200        1.14810
C          0.00160        2.28500        2.50810
H          0.01490        3.05570        3.28290
C          4.28710        1.26530        1.25910
H          3.64950        1.61110        2.07810
H          5.26970        1.75860        1.35160
N          2.13650       -1.83990        0.00910
N         -2.13770       -1.83960        0.01260
N          0.00020        2.13590        0.00230
H          2.06610       -0.78870        2.65260
H          1.47270       -2.45150        2.73340
H         -2.87380        3.25170       -1.03360
H          0.88340        1.86970       -2.69490
H         -0.88290        1.86150       -2.68900
H         -4.57330        0.03410       -1.10100
H         -3.69730        1.56220        2.07560
H         -2.03560       -0.81420        2.65460
H         -1.48300       -2.49090        2.73830
H          1.50820       -2.64640       -2.67210
H          3.15710       -2.30930       -3.20900
H          3.97320        1.30700       -2.07670
H          4.41950        0.18310        1.34350
H          0.87640        1.64020        2.66820
H         -0.88860        1.66350        2.67590
H          2.73670        3.34810        0.65580
H         -2.10800       -0.96540       -2.69000
H         -1.51770       -2.63130       -2.67520
87
Ag3 @ 1s with additional ligand
Ag        -1.63490        0.48550       -0.04720
Ag         1.20220        1.18540       -0.04320
Ag         0.38950       -1.62270       -0.03810
C          2.61100       -0.74810        2.50970
H          3.35450       -0.96230        3.28180
C          3.20820       -0.92650        1.14840
C          4.48850       -1.29640        0.79720
H          5.29420       -1.52520        1.48300
C          4.53790       -1.31650       -0.62690
H          5.38890       -1.56370       -1.24860
C          3.28510       -0.95760       -1.07580
C          2.78170       -0.81740       -2.47840
H          2.42630        0.20060       -2.68610
C          3.92470        2.55040       -1.15750
H          4.29000        1.52120       -1.09390
H          4.78690        3.23930       -1.17550
N          3.03850        2.82360       -0.02800
C          2.46730        4.16670       -0.11480
H          1.90780        4.27000       -1.04730
H          3.24840        4.94510       -0.07420
C         -2.06880       -2.04460       -2.48830
H         -2.69930       -2.57300       -3.20780
C         -2.48280       -2.37530       -1.08850
C         -3.46900       -3.22960       -0.64580
H         -4.12800       -3.81770       -1.27150
C         -3.44260       -3.18950        0.77810
H         -4.07770       -3.74050        1.45990
C         -2.44040       -2.31370        1.13560
C         -1.97450       -1.90830        2.49950
H         -2.57150       -2.40460        3.26890
C         -4.54610        0.61300        1.25190
H         -4.40630       -0.47000        1.31810
H         -5.62110        0.84350        1.34840
N         -4.00330        1.09570       -0.01720
C         -4.11520        2.55070       -0.11480
H         -3.55010        3.02110        0.69410
H         -5.16690        2.88140       -0.06780
C         -4.67580        0.43750       -1.13630
H         -4.24480        0.78980       -2.07810
H         -5.75750        0.65620       -1.14620
C         -0.70340        2.87020       -2.46620
H         -0.90390        3.67710       -3.17570
C         -0.82730        3.36790       -1.05980
C         -1.14010        4.62800       -0.60170
H         -1.35470        5.49260       -1.21660
C         -1.12600        4.56670        0.82120
H         -1.32720        5.37480        1.51290
C         -0.80510        3.27090        1.16350
C         -0.65330        2.65690        2.52090
H         -0.84520        3.40050        3.29850
C          3.75550        2.63830        1.23220
H          3.07410        2.81760        2.06940
H          4.60700        3.33470        1.32300
N          2.45900       -0.71510        0.00520
N         -1.84670       -1.80200       -0.00390
N         -0.61890        2.52330        0.01460
H          2.25240        0.27720        2.67060
H          1.75770       -1.41880        2.67600
H         -3.67490        2.89210       -1.05440
H          0.30270        2.48350       -2.67930
H         -1.41140        2.05760       -2.67930
H         -4.52840       -0.64400       -1.06580
H         -4.01600        1.09150        2.08090
H         -2.06150       -0.82530        2.66030
H         -0.92310       -2.17550        2.67180
H          1.94710       -1.50040       -2.68500
H          3.57740       -1.04200       -3.19320
H          3.37000        2.66910       -2.09300
H          4.12780        1.61120        1.29130
H          0.35760        2.25980        2.68480
H         -1.35280        1.82470        2.67850
H          1.75840        4.32130        0.70290
H         -2.15360       -0.97010       -2.69890
H         -1.02690       -2.33070       -2.68670
C         -0.16410       -4.82620       -0.06660
H         -0.83520       -4.56610        0.75620
H          0.06870       -5.90400       -0.02110
N          1.04500       -4.00800        0.00260
C          1.92680       -4.26650       -1.13320
H          1.38730       -4.07300       -2.06510
H          2.27940       -5.31240       -1.14750
C          1.75950       -4.22850        1.25780
H          2.62770       -3.56420        1.30360
H          2.10130       -5.27350        1.35560
H         -0.69960       -4.61540       -0.99530
H          1.09710       -4.00380        2.09930
H          2.79160       -3.59830       -1.08290
75
[Ag4 @ 1s]+
Ag         1.57210       -0.62100        0.58650
Ag        -1.11640       -1.20010       -0.73940
Ag        -0.03970        1.48470       -0.95830
Ag        -1.24950        0.52190        1.58150
C          0.36810       -2.65520        2.31010
H          0.63950       -3.45700        3.00110
C         -1.10600       -2.63630        2.08010
C         -2.03540       -3.58000        2.42410
H         -1.83170       -4.51000        2.93740
C         -3.30710       -3.10540        1.98840
H         -4.26200       -3.59570        2.11970
C         -3.10910       -1.88700        1.39740
C         -4.12640       -0.91760        0.87860
H         -5.08170       -1.42300        0.72120
C         -3.13720       -1.79360       -3.00360
H         -2.67460       -2.78300       -3.01610
H         -3.68750       -1.64930       -3.94410
N         -2.09630       -0.76010       -2.83580
C         -2.73430        0.56620       -2.79320
H         -3.38600        0.65020       -1.92140
H         -3.32860        0.75000       -3.69970
C         -2.99250        3.12150       -0.07310
H         -3.74990        3.88530        0.11540
C         -1.71710        3.47890        0.62590
C         -1.26330        4.70520        1.03060
H         -1.78990        5.64270        0.91510
C          0.01830        4.51400        1.62730
H          0.64150        5.27390        2.07910
C          0.30340        3.17650        1.56930
C          1.44630        2.42970        2.18120
H          2.24440        3.12010        2.46470
C          4.53980        0.09620        1.00920
H          4.44590        0.29570       -0.06180
H          5.59760       -0.08210        1.25140
N          3.71480       -1.07240        1.36590
C          3.81040       -1.34050        2.80700
H          3.45270       -0.47280        3.36680
H          4.84820       -1.54890        3.10480
C          4.16800       -2.24440        0.59580
H          3.55150       -3.11160        0.84830
H          5.21680       -2.48520        0.82250
C          2.70190        2.46340       -1.48820
C          2.68640        1.04790       -1.98230
C          3.58250        0.45340       -2.83510
H          4.44710        0.93180       -3.27510
C          3.14290       -0.88100       -3.04110
H          3.62500       -1.64120       -3.64160
C          1.99140       -1.05130       -2.31220
C          1.27330       -2.34980       -2.10830
H          1.64390       -3.08910       -2.82310
C         -1.16490       -0.80060       -3.97890
H         -0.31940       -0.13230       -3.79730
H         -1.67570       -0.50390       -4.90510
N         -1.74160       -1.57460        1.43370
N         -0.75350        2.51050        0.93780
N          1.67750        0.13990       -1.64680
H          0.18870       -2.29250       -2.28630
H          1.43270       -2.78830       -1.11190
H         -0.78090       -1.81320       -4.11070
H          4.07470       -2.03440       -0.47370
H          0.93980       -2.85320        1.38560
H          0.72350       -1.71910        2.76970
H          3.19360       -2.20490        3.06400
H          4.19770        0.97170        1.56690
H         -3.83050       -0.46970       -0.07950
H         -4.30810       -0.09290        1.57960
H         -3.84370       -1.74710       -2.17160
H         -1.96550        1.34500       -2.73600
H         -2.87520        3.05090       -1.16190
H         -3.39670        2.16520        0.28250
H          1.88930        1.70080        1.48260
H          1.14980        1.88270        3.08600
H          3.65230        2.93210       -1.75390
H          2.60290        2.53470       -0.39870
H          1.91870        3.08960       -1.93920
76
[Ag5 @ 1s]2+
Ag        -3.29350       -0.03210        0.00980
Ag        -0.00340       -0.94550       -1.41330
C          2.50530        1.24740       -2.51230
H          3.23150        1.60710       -3.24400
C          1.10910        1.48160       -2.99160
C          0.70190        2.05860       -4.16000
H          1.34630        2.44490       -4.93750
C         -0.72510        2.05500       -4.16060
H         -1.37060        2.43810       -4.93880
C         -1.13080        1.47600       -2.99260
C         -2.52630        1.23540       -2.51450
H         -3.25300        1.59790       -3.24430
C         -6.03700        0.62340       -1.27830
H         -5.65880        1.64560       -1.35210
H         -7.13380        0.65200       -1.31300
N         -5.56900        0.00550       -0.01900
C         -6.08450       -1.37760        0.07380
H         -5.72330       -1.96520       -0.77330
H         -7.18220       -1.38470        0.06270
C         -6.06200        0.79400        1.13060
H         -5.71870        0.34210        2.06400
H         -7.15930        0.82520        1.13890
C         -2.52770        1.55060        2.33550
H         -3.25550        2.00670        3.00950
C         -1.13280        1.85410        2.77810
C         -0.72880        2.58320        3.85940
H         -1.37540        3.06570        4.57920
N         -0.01020        1.10410       -2.23410
N         -0.01120        1.38560        2.07680
C         -2.50720       -2.82040        0.18670
H         -3.22740       -3.63930        0.24070
C         -1.10700       -3.34160        0.22200
C         -0.68940       -4.63870        0.30870
H         -1.32690       -5.51000        0.36660
C          0.73760       -4.62630        0.30810
H          1.39000       -5.48660        0.36530
C          1.13290       -3.32230        0.22110
C          2.52420       -2.77750        0.18470
H          3.25680       -3.58520        0.24000
C          6.04620       -1.42340        0.07080
H          5.68530       -1.87270        0.99880
H          7.14280       -1.47410        0.05990
N          5.58590       -0.02110       -0.01940
C          6.07730        0.57960       -1.27830
H          5.69280        0.01690       -2.13200
H          7.17430        0.56440       -1.31390
C          6.11080        0.74580        1.13130
H          5.77470        1.78340        1.06930
H          7.20840        0.73270        1.13860
C          2.50390        1.56660        2.33630
H          3.22950        2.02160        3.01320
C          1.10690        1.86160        2.77830
C          0.69820        2.58820        3.85940
H          1.34150        3.07510        4.57920
N          0.00550       -2.48870        0.16510
Ag         3.31240        0.03970        0.01100
Ag        -0.01230        1.69890       -0.10910
Ag        -0.00420       -0.75210        1.52810
H         -5.67570        0.04490       -2.13150
H         -5.74210       -1.83890        1.00280
H         -5.68430        1.81700        1.06690
H          5.75040        0.30690        2.06440
H          5.66200       -1.99420       -0.77760
H          5.74020        1.61620       -1.35040
H         -2.74120        1.78410       -1.57870
H         -2.73810        0.15710       -2.39040
H          2.71810        1.80490       -1.58040
H          2.71920        0.17030       -2.38110
H         -2.72600       -2.17270        1.05660
H         -2.72560       -2.29270       -0.76080
H          2.73230       -2.12360        1.05200
H          2.73370       -2.24570       -0.76190
H          2.71840        0.48160        2.35200
H          2.71690        1.99520        1.33830
H         -2.74230        1.97030        1.33480
H         -2.73900        0.46510        2.35660
81
transition state [Ag4-A @ 1] -> [Ag4-B @ 1]
Ag        -1.99420        0.15830       -0.12430
Ag         0.03920       -1.79300       -0.05330
Ag         0.62730        1.31240       -1.23620
Ag         1.73690        0.14220        1.23950
C         -1.69910       -0.75060        3.16430
H         -2.19390       -0.76700        4.14560
C         -0.54420       -1.62300        3.11150
C         -0.24070       -2.52180        4.13550
H         -0.81590       -2.66660        5.04040
C          0.93720       -3.18270        3.76530
H          1.47460       -3.93720        4.32310
C          1.31590       -2.63430        2.54580
C          2.55500       -2.84430        1.82190
H          3.15670       -3.72200        2.08800
N          2.92880       -2.00530        0.93190
C          4.16390       -2.19890        0.20800
H          3.91280       -2.48940       -0.81930
H          4.77140       -3.01070        0.63450
C          4.98980       -0.91130        0.20440
H          5.15670       -0.62310        1.24700
H          5.98360       -1.12070       -0.22920
N          4.32540        0.19490       -0.48230
C          4.42560        0.06210       -1.93240
H          4.40510       -1.00070       -2.19130
H          5.38950        0.45140       -2.30630
C          3.29840        0.74440       -2.70780
H          3.23560        1.80260       -2.44010
H          3.55330        0.70140       -3.77520
N          1.98430        0.13100       -2.48200
C          1.70300       -0.89900       -3.20430
H          2.42260       -1.20990       -3.97210
C          0.50190       -1.68180       -3.16960
C          0.06590       -2.48060       -4.23780
H          0.59720       -2.64980       -5.16490
C         -1.19510       -2.95480       -3.88310
H         -1.85470       -3.57980       -4.46950
C         -1.46350       -2.43180       -2.61240
C         -2.69300       -2.60930       -1.86690
H         -3.38390       -3.36770       -2.25740
N         -2.99250       -1.91910       -0.83290
C         -4.26200       -2.15320       -0.17110
H         -4.05230       -2.42090        0.87100
H         -4.81260       -2.99120       -0.62230
C         -5.14990       -0.90490       -0.22550
H         -5.30910       -0.65590       -1.27940
H         -6.13740       -1.14950        0.20040
N         -4.55030        0.25500        0.42880
C         -4.61350        0.20920        1.88900
H         -4.71640       -0.83330        2.20470
H         -5.49840        0.74200        2.27170
C         -3.35970        0.78080        2.56400
H         -3.18810        1.80910        2.22580
H         -3.53770        0.81310        3.64850
N         -2.17040       -0.00210        2.24000
C         -4.99350        1.52890       -0.13770
H         -4.89380        2.30240        0.63070
H         -6.05750        1.49690       -0.42180
C         -4.15720        1.97280       -1.34740
H         -4.19930        1.21830       -2.13980
H         -4.58970        2.90110       -1.74590
N         -2.76570        2.15430       -0.95200
C         -2.37690        3.34540       -0.68490
H         -3.06670        4.18550       -0.84310
C         -1.10610        3.73330       -0.12150
C         -0.86740        5.02210        0.38290
H         -1.57110        5.84370        0.38580
C          0.42970        5.01230        0.87820
H          0.96340        5.82390        1.35410
C          0.92140        3.71510        0.66290
C          2.26170        3.32130        1.00760
H          2.93920        4.16500        1.19150
N          2.73020        2.12730        1.10570
C          4.17090        1.97760        1.27450
H          4.36150        1.26900        2.08780
H          4.64060        2.93060        1.55560
C          4.81740        1.49370       -0.02720
H          4.59070        2.23990       -0.79480
H          5.91450        1.49210        0.09650
N          0.41160       -1.68390        2.12470
N         -0.43110       -1.65980       -2.16830
N         -0.01860        2.93030        0.05030
81
[Ag4-B @ 1] formation intermediate 1
Ag     1.523670     0.383069     0.245893
Ag    -0.854580     1.731561     1.207300
Ag     1.014935    -2.357278    -0.217605
Ag    -1.712633    -0.191426    -0.732412
 C     2.128464     3.563682     0.365086
 H     2.839468     4.399708     0.408539
 C     0.905627     3.833763    -0.352576
 C     0.697375     4.918255    -1.218652
 H     1.394642     5.721521    -1.415333
 C    -0.563980     4.731064    -1.779952
 H    -1.062315     5.359939    -2.505379
 C    -1.067928     3.541885    -1.231214
 C    -2.372212     2.989943    -1.515263
 H    -3.051305     3.677674    -2.035638
 N    -2.784936     1.812462    -1.207702
 C    -4.180641     1.481839    -1.460247
 H    -4.220444     0.640562    -2.162887
 H    -4.718431     2.321842    -1.922918
 C    -4.895972     1.111189    -0.156547
 H    -4.778606     1.954890     0.529802
 H    -5.976502     1.015665    -0.355824
 N    -4.362926    -0.091847     0.484052
 C    -4.945566    -1.318613    -0.060573
 H    -5.108073    -1.175477    -1.133362
 H    -5.931743    -1.532289     0.386786
 C    -4.037668    -2.544438     0.107229
 H    -3.811505    -2.710221     1.167201
 H    -4.574103    -3.433806    -0.255174
 N    -2.798285    -2.321270    -0.595811
 C    -2.399199    -3.122530    -1.506995
 H    -2.954561    -4.032479    -1.766971
 C    -1.230103    -2.795790    -2.304300
 C    -0.959902    -3.218572    -3.604587
 H    -1.488856    -3.987062    -4.151825
 C     0.085708    -2.409094    -4.066154
 H     0.553999    -2.435265    -5.041279
 C     0.419892    -1.551135    -3.016110
 C     1.484133    -0.573669    -3.073719
 H     1.933189    -0.473175    -4.071091
 N     1.937071     0.133305    -2.105249
 C     3.079358     0.989690    -2.393835
 H     2.868328     1.993087    -2.007338
 H     3.253418     1.080545    -3.475596
 C     4.345436     0.421041    -1.747274
 H     4.446571    -0.614385    -2.083208
 H     5.225749     0.963583    -2.128917
 N     4.297914     0.445193    -0.283635
 C     4.704720     1.749040     0.258011
 H     4.671094     2.490494    -0.546935
 H     5.746407     1.722212     0.612692
 C     3.794057     2.258243     1.381839
 H     3.770220     1.543869     2.211274
 H     4.207563     3.202447     1.762927
 N     2.441184     2.426798     0.871197
 C     5.057969    -0.643591     0.326477
 H     5.141057    -0.426847     1.397390
 H     6.088635    -0.692457    -0.068196
 C     4.417997    -2.029718     0.181908
 H     4.353148    -2.329678    -0.865903
 H     5.074625    -2.752305     0.684798
 N     3.076368    -2.073375     0.750065
 C     2.957791    -2.045108     2.028433
 H     3.837731    -2.142686     2.676443
 C     1.679410    -1.871108     2.674149
 C     1.339107    -2.376584     3.935871
 H     1.990120    -2.920543     4.606507
 C    -0.003899    -2.076995     4.102634
 H    -0.631637    -2.307994     4.953360
 C    -0.392917    -1.342428     2.963946
 C    -1.670407    -0.687265     2.978677
 H    -2.380037    -1.154999     3.673160
 N    -2.049518     0.384751     2.374309
 C    -3.430220     0.825804     2.621820
 H    -3.519287     1.863669     2.292314
 H    -3.632949     0.819696     3.700448
 C    -4.482648    -0.044736     1.936689
 H    -4.378496    -1.062515     2.323961
 H    -5.481521     0.303837     2.254063
 N    -0.168393     2.999029    -0.360917
 N    -0.382450    -1.780697    -1.921657
 N     0.632017    -1.230637     2.060234
81
[Ag4-B @ 1] formation transition state
Ag    -1.311957    -0.512775     0.379372
Ag     1.288586    -1.521302     1.109190
Ag    -2.052018     2.194837    -0.570497
Ag     1.856895     0.355590    -1.024139
 C    -1.282002    -3.852375     0.292199
 H    -1.841040    -4.797979     0.323658
 C    -0.043660    -3.915469    -0.441228
 C     0.333602    -4.965425    -1.294803
 H    -0.240944    -5.858746    -1.500078
 C     1.574045    -4.614168    -1.819455
 H     2.176206    -5.173586    -2.522526
 C     1.893709    -3.364516    -1.266142
 C     3.126654    -2.646024    -1.474001
 H     3.952085    -3.248297    -1.874214
 N     3.326203    -1.405519    -1.202528
 C     4.688657    -0.899566    -1.280288
 H     4.721590    -0.082134    -2.009357
 H     5.387579    -1.675035    -1.624242
 C     5.152968    -0.406519     0.094340
 H     5.029264    -1.236908     0.795820
 H     6.233964    -0.186725     0.050817
 N     4.391933     0.741115     0.583005
 C     4.858100     1.989722    -0.020224
 H     5.118845     1.792048    -1.063885
 H     5.775012     2.359856     0.471343
 C     3.799915     3.092106    -0.010755
 H     3.510653     3.329203     1.020889
 H     4.232992     4.008285    -0.438097
 N     2.618971     2.655806    -0.716725
 C     1.918661     3.478267    -1.392624
 H     2.188133     4.537641    -1.492126
 C     0.700379     3.037734    -2.051205
 C    -0.200730     3.811691    -2.792984
 H    -0.110546     4.864069    -3.024712
 C    -1.230719     2.944770    -3.173801
 H    -2.088909     3.167400    -3.794636
 C    -0.900185     1.676396    -2.625467
 C    -1.677260     0.449923    -2.833495
 H    -2.223989     0.409679    -3.785627
 N    -1.819285    -0.487726    -1.975836
 C    -2.770583    -1.542930    -2.303572
 H    -2.368246    -2.493879    -1.943225
 H    -2.915732    -1.630206    -3.388890
 C    -4.132705    -1.242103    -1.660334
 H    -4.427835    -0.236538    -1.976504
 H    -4.883808    -1.935589    -2.074978
 N    -4.106100    -1.287713    -0.199764
 C    -4.156336    -2.662725     0.314972
 H    -3.967168    -3.362043    -0.506145
 H    -5.160070    -2.902723     0.696388
 C    -3.114428    -2.932652     1.402985
 H    -3.225335    -2.216004     2.223276
 H    -3.286020    -3.938090     1.811660
 N    -1.774730    -2.802091     0.841882
 C    -5.140322    -0.471533     0.431616
 H    -5.144970    -0.728579     1.496720
 H    -6.147190    -0.708945     0.042942
 C    -4.932762     1.044224     0.334264
 H    -5.049519     1.396449    -0.693263
 H    -5.720724     1.524440     0.930286
 N    -3.610104     1.433784     0.810586
 C    -3.404758     1.460932     2.079963
 H    -4.257610     1.381239     2.766379
 C    -2.098659     1.568487     2.681594
 C    -1.830512     2.223604     3.895485
 H    -2.551864     2.720699     4.529478
 C    -0.460561     2.136144     4.066046
 H     0.128351     2.532050     4.883026
 C     0.033802     1.373198     2.983747
 C     1.410160     0.956223     3.018290
 H     1.990322     1.538191     3.746125
 N     2.030605     0.004131     2.411206
 C     3.454707    -0.158331     2.745900
 H     3.742233    -1.188336     2.520445
 H     3.597645    -0.026627     3.826319
 C     4.385013     0.828039     2.038395
 H     4.067357     1.836135     2.320271
 H     5.399195     0.695747     2.458154
 N     0.905326    -2.942852    -0.427563
 N     0.279872     1.749142    -1.936931
 N    -0.970663     1.039444     2.119451
81
[Ag4-B @ 1] formation intermediate 2
Ag    -1.671058     0.495126    -0.528032
Ag     0.844125     1.744567    -1.215186
Ag    -0.394773    -4.109441     0.058154
Ag     1.516496     0.330619     1.246531
 C    -2.080123     3.800240    -0.729011
 H    -2.762289     4.653625    -0.847156
 C    -0.867845     4.117963    -0.017736
 C    -0.660318     5.322779     0.674795
 H    -1.353135     6.151526     0.732535
 C     0.592390     5.218754     1.268218
 H     1.091845     5.946884     1.893023
 C     1.085264     3.951379     0.918717
 C     2.374135     3.444249     1.299859
 H     3.084592     4.211624     1.632415
 N     2.759921     2.215829     1.266912
 C     4.178547     1.970071     1.494376
 H     4.286993     1.174913     2.238751
 H     4.674414     2.864429     1.897303
 C     4.879843     1.584082     0.188552
 H     4.654422     2.363672    -0.546560
 H     5.972617     1.606152     0.349865
 N     4.439344     0.300919    -0.341867
 C     5.038061    -0.825480     0.363415
 H     5.152082    -0.555959     1.416935
 H     6.049568    -1.060957    -0.012010
 C     4.171642    -2.078332     0.297976
 H     4.035089    -2.382585    -0.748883
 H     4.690653    -2.907147     0.800946
 N     2.861815    -1.826752     0.858770
 C     2.192118    -2.798914     1.330790
 H     2.587976    -3.824010     1.374032
 C     0.826012    -2.615074     1.806953
 C    -0.057130    -3.642938     2.260600
 H     0.245019    -4.630560     2.598662
 C    -1.241836    -2.955126     2.639746
 H    -2.126019    -3.385203     3.090476
 C    -1.022816    -1.608532     2.355856
 C    -1.996457    -0.539776     2.575664
 H    -2.681097    -0.704956     3.420883
 N    -2.092947     0.506757     1.854310
 C    -3.133673     1.473122     2.206656
 H    -2.817407     2.449843     1.828173
 H    -3.240870     1.555937     3.296571
 C    -4.502250     1.094363     1.619289
 H    -4.778532     0.112000     2.016512
 H    -5.253365     1.801950     2.006759
 N    -4.511718     1.034337     0.165123
 C    -4.768973     2.303674    -0.501724
 H    -4.640292     3.116200     0.221580
 H    -5.807259     2.369054    -0.864911
 C    -3.802821     2.559049    -1.665185
 H    -3.858631     1.745138    -2.394132
 H    -4.100096     3.485881    -2.175024
 N    -2.436125     2.644562    -1.155105
 C    -5.260617    -0.071067    -0.408580
 H    -5.357920     0.113298    -1.483226
 H    -6.284813    -0.145653    -0.002209
 C    -4.559034    -1.415874    -0.228392
 H    -4.477024    -1.649676     0.841387
 H    -5.165582    -2.210897    -0.686347
 N    -3.215960    -1.367967    -0.756374
 C    -2.702867    -2.389960    -1.305437
 H    -3.262178    -3.326018    -1.447976
 C    -1.305380    -2.403338    -1.733951
 C    -0.606681    -3.582787    -2.152518
 H    -1.066247    -4.498555    -2.513558
 C     0.700660    -3.130622    -2.443453
 H     1.514590    -3.713802    -2.853926
 C     0.712757    -1.758012    -2.167396
 C     1.897077    -0.966589    -2.409410
 H     2.713423    -1.559475    -2.839564
 N     2.095337     0.285244    -2.215250
 C     3.424825     0.816757    -2.572472
 H     3.403796     1.897527    -2.414472
 H     3.606644     0.661725    -3.643069
 C     4.585390     0.197794    -1.786280
 H     4.661923    -0.860341    -2.051874
 H     5.521449     0.660298    -2.145498
 N     0.192400     3.283166     0.131376
 N     0.226368    -1.410598     1.843333
 N    -0.505423    -1.325204    -1.716206
124
a1
Ag        -1.28840       -0.40770       -0.72310
N         -1.53040       -1.32690        2.04360
N          1.64680       -1.72660        1.49110
N          0.95670       -3.74390        2.12280
N         -0.55830        1.44600        1.69570
N         -2.37070        2.27660        2.69090
N         -3.28680       -1.41600       -0.18570
N         -4.72130       -2.76350        0.85490
C         -0.37670       -1.68890        2.87860
C          0.72040       -2.39890        2.13870
C          2.12660       -3.93620        1.40630
C          2.85610       -5.08560        1.10110
C          4.03920       -4.89840        0.40580
C          4.48230       -3.61470        0.02790
C          3.74650       -2.47930        0.32270
C          2.54890       -2.65780        1.02050
C          0.18020       -4.82150        2.70310
H          0.83460       -5.47290        3.28620
H         -0.29780       -5.40630        1.91160
H         -0.58280       -4.41980        3.36930
C         -2.26300       -0.20080        2.61470
C         -1.68670        1.15880        2.31280
C         -0.50100        2.83350        1.64640
C          0.48140        3.67690        1.12310
C          0.26420        5.04320        1.20210
C         -0.90050        5.56620        1.79440
C         -1.87170        4.74010        2.33650
C         -1.64100        3.36810        2.25370
C         -3.67050        2.35130        3.33070
H         -3.68830        3.21320        3.99910
H         -3.85150        1.45980        3.93100
H         -4.46050        2.45960        2.58280
C         -2.40500       -2.48460        1.86100
C         -3.47150       -2.22080        0.83750
C         -5.38900       -2.25950       -0.25340
C         -6.68280       -2.46340       -0.73400
C         -7.02680       -1.76980       -1.88350
C         -6.11970       -0.90660       -2.53010
C         -4.83610       -0.71350       -2.04870
C         -4.47710       -1.41110       -0.89260
C         -5.30110       -3.72090        1.78060
H         -5.53930       -4.64930        1.25600
H         -6.21540       -3.30980        2.21450
H         -4.60180       -3.94480        2.58470
H         -0.69010       -2.26400        3.76520
H          0.07160       -0.76190        3.24190
H          2.52480       -6.07570        1.39330
H          4.64830       -5.76060        0.15690
H          5.43430       -3.52060       -0.48500
H          4.08680       -1.48210        0.05860
H         -2.37570       -0.30760        3.70860
H         -3.27400       -0.21000        2.19630
H          1.39730        3.26480        0.71260
H          1.01640        5.72930        0.82540
H         -1.03530        6.64140        1.83900
H         -2.76690        5.14860        2.79110
H         -2.86120       -2.79870        2.81520
H         -1.78340       -3.31770        1.51380
H         -7.38650       -3.12590       -0.24220
H         -8.02130       -1.89400       -2.29760
H         -6.43950       -0.38550       -3.42570
H         -4.13030       -0.04850       -2.53640
Ag         1.28870        0.40760        0.72330
N          1.53010        1.32680       -2.04350
N         -1.64720        1.72660       -1.49060
N         -0.95700        3.74370       -2.12270
N          0.55830       -1.44620       -1.69550
N          2.37080       -2.27660       -2.69070
N          3.28680        1.41640        0.18580
N          4.72120        2.76340       -0.85550
C          0.37620        1.68860       -2.87830
C         -0.72080        2.39880       -2.13830
C         -2.12700        3.93620       -1.40630
C         -2.85640        5.08560       -1.10100
C         -4.03940        4.89860       -0.40570
C         -4.48260        3.61490       -0.02760
C         -3.74680        2.47950       -0.32230
C         -2.54930        2.65790       -1.02030
C         -0.18050        4.82120       -2.70310
H         -0.83500        5.47310       -3.28550
H          0.29830        5.40560       -1.91170
H          0.58200        4.41950       -3.36990
C          2.26270        0.20080       -2.61470
C          1.68660       -1.15890       -2.31260
C          0.50110       -2.83370       -1.64630
C         -0.48130       -3.67720       -1.12300
C         -0.26400       -5.04340       -1.20200
C          0.90070       -5.56640       -1.79420
C          1.87190       -4.74020       -2.33620
C          1.64120       -3.36820       -2.25340
C          3.67060       -2.35120       -3.33040
H          3.68870       -3.21340       -3.99830
H          3.85120       -1.45990       -3.93130
H          4.46070       -2.45860       -2.58250
C          2.40470        2.48460       -1.86100
C          3.47130        2.22090       -0.83770
C          5.38910        2.25960        0.25270
C          6.68300        2.46350        0.73290
C          7.02720        1.77020        1.88260
C          6.12020        0.90730        2.52970
C          4.83650        0.71420        2.04860
C          4.47730        1.41150        0.89240
C          5.30100        3.72030       -1.78180
H          5.54030        4.64850       -1.25740
H          6.21470        3.30850       -2.21630
H          4.60120        3.94470       -2.58530
H          0.68950        2.26360       -3.76500
H         -0.07210        0.76160       -3.24130
H         -2.52510        6.07580       -1.39340
H         -4.64850        5.76080       -0.15690
H         -5.43460        3.52090        0.48540
H         -4.08700        1.48240       -0.05800
H          2.37510        0.30750       -3.70860
H          3.27390        0.21010       -2.19650
H         -1.39720       -3.26510       -0.71250
H         -1.01620       -5.72950       -0.82540
H          1.03560       -6.64150       -1.83880
H          2.76720       -5.14860       -2.79080
H          2.86060        2.79860       -2.81540
H          1.78300        3.31770       -1.51380
H          7.38670        3.12580        0.24080
H          8.02180        1.89440        2.29640
H          6.44010        0.38640        3.42540
H          4.13060        0.04950        2.53660
143
a2
Ag        -0.96660        1.65730       -0.05220
N         -0.00100       -0.00270       -2.73420
N          0.22580        2.68200       -1.52850
N          1.44540        3.40920       -3.23710
N          0.00040        0.00190        2.93870
N         -3.46330        0.42140        3.24780
N         -2.45700        1.08560        1.38280
C          0.97870        0.96500       -3.23020
H          0.91550        1.04850       -4.32880
H          1.98060        0.58200       -3.00860
C          0.85900        2.34170       -2.64160
C          1.18760        4.51900       -2.44340
C          1.57300        5.85500       -2.55880
H          2.17220        6.21750       -3.38670
C          1.15210        6.70660       -1.55160
H          1.42220        7.75560       -1.59780
C          0.37640        6.24610       -0.46920
H          0.06880        6.95200        0.29410
C         -0.00480        4.92020       -0.36710
H         -0.60710        4.56830        0.46590
C          0.41670        4.05220       -1.37720
C          2.33510        3.41780       -4.40000
H          1.99860        2.65670       -5.10690
H          2.19860        4.38070       -4.89640
C          3.79150        3.20350       -4.00480
H          4.43100        3.25520       -4.88840
H          3.93860        2.22430       -3.53820
H          4.12020        3.97490       -3.30330
C         -0.99770        0.97220        3.38690
H         -0.62440        1.97410        3.15150
H         -1.15100        0.93670        4.47750
C         -2.30220        0.81060        2.66960
C         -4.44900        0.48700        2.27160
C         -5.82240        0.23760        2.31850
H         -6.32350       -0.08180        3.22550
C         -6.52590        0.44290        1.14510
H         -7.59640        0.27160        1.13220
C         -5.88940        0.88890       -0.03050
H         -6.48890        1.04800       -0.91960
C         -4.52830        1.12470       -0.07120
H         -4.03700        1.47220       -0.97560
C         -3.80470        0.90890        1.10410
C         -3.71630        0.12970        4.66170
H         -2.82130       -0.33580        5.08160
H         -4.50210       -0.62850        4.69130
C         -4.12070        1.37360        5.44250
H         -4.33720        1.10780        6.47940
H         -5.01590        1.82930        5.01290
H         -3.32110        2.11990        5.43920
N         -2.43860       -1.14720       -1.52490
N         -3.67950       -0.45640       -3.23330
C         -1.32950        0.36130       -3.22930
H         -1.37130        0.26330       -4.32780
H         -1.49820        1.42090       -3.00920
C         -2.46140       -0.42980       -2.63860
C         -4.51110       -1.23390       -2.43820
C         -5.86090       -1.56830       -2.55220
H         -6.47530       -1.23120       -3.37970
C         -6.38690       -2.35810       -1.54410
H         -7.43050       -2.64890       -1.58920
C         -5.59930       -2.79890       -0.46210
H         -6.05600       -3.41800        0.30180
C         -4.26050       -2.46560       -0.36120
H         -3.65380       -2.81070        0.47150
C         -3.72050       -1.66720       -1.37230
C         -4.13210        0.30840       -4.39700
H         -3.30460        0.39600       -5.10420
H         -4.89810       -0.29160       -4.89240
C         -4.67390        1.67750       -4.00350
H         -5.03870        2.20430       -4.88770
H         -3.89890        2.29500       -3.53840
H         -5.50590        1.57780       -3.30140
N          2.21090       -1.53880       -1.52570
N          2.23190       -2.96080       -3.23250
C          0.34740       -1.33600       -3.22780
H          0.45120       -1.32500       -4.32640
H         -0.48520       -2.01190       -3.00480
C          1.59970       -1.91910       -2.63820
C          3.32220       -3.29060       -2.43830
C          4.28710       -4.29190       -2.55240
H          4.30180       -4.99330       -3.37910
C          5.23540       -4.35080       -1.54530
H          6.00940       -5.10870       -1.59050
C          5.22410       -3.44710       -0.46440
H          5.98960       -3.53160        0.29870
C          4.26560       -2.45470       -0.36350
H          4.26170       -1.75580        0.46850
C          3.30280       -2.38800       -1.37340
C          1.79530       -3.73720       -4.39460
H          1.30500       -3.06600       -5.10280
H          2.69770       -4.10110       -4.88990
C          0.88090       -4.89050       -3.99860
H          0.60690       -5.47160       -4.88170
H         -0.04110       -4.52750       -3.53370
H          1.38380       -5.55980       -3.29550
N          1.37050       -3.20590        3.24890
N          0.28850       -2.66970        1.38510
C         -0.34060       -1.34720        3.38840
H         -1.39510       -1.52510        3.15380
H         -0.23260       -1.46120        4.47900
C          0.45110       -2.39660        2.67130
C          1.80590       -4.09300        2.27290
C          2.70980       -5.15670        2.31940
H          3.23870       -5.42940        3.22580
C          2.88280       -5.86950        1.14640
H          3.56730       -6.71010        1.13330
C          2.17610       -5.54320       -0.02840
H          2.33740       -6.14240       -0.91730
C          1.29010       -4.48330       -0.06870
H          0.74210       -4.23260       -0.97260
C          1.11610       -3.74780        1.10610
C          1.75180       -3.27770        4.66230
H          1.70710       -2.26970        5.08160
H          2.80150       -3.57820        4.69070
C          0.87880       -4.25010        5.44510
H          1.21850       -4.30340        6.48160
H          0.93220       -5.25350        5.01630
H         -0.16780       -3.93200        5.44280
N          2.09500        2.79220        3.24570
N          2.16870        1.58630        1.38230
C          1.33950        0.38170        3.38730
H          2.02070       -0.44290        3.15330
H          1.38480        0.53330        4.47770
C          1.85230        1.59130        2.66880
C          2.64510        3.61200        2.26870
C          3.11540        4.92630        2.31430
H          3.08880        5.52100        3.22050
C          3.64550        5.43160        1.14050
H          4.03240        6.44420        1.12660
C          3.71410        4.65590       -0.03410
H          4.15250        5.09430       -0.92340
C          3.23800        3.35920       -0.07340
H          3.29430        2.75870       -0.97700
C          2.68910        2.84160        1.10220
C          1.96800        3.15910        4.65890
H          1.11730        2.61710        5.07920
H          1.70410        4.21860        4.68700
C          3.24700        2.88870        5.44090
H          3.12430        3.21030        6.47730
H          4.08940        3.43600        5.01130
H          3.49410        1.82320        5.43900
Ag        -0.95360       -1.66600       -0.04930
Ag         1.91890        0.00830       -0.05140
115
a3
Pt        -2.46100        0.40730       -0.25670
Pt         2.46080       -0.40740       -0.25740
Ag         0.04070        1.93230       -0.13860
Ag        -0.04090       -1.93290       -0.13830
Ag         0.00040        0.00010        2.42110
C         -2.24630       -0.50540       -2.02000
N         -1.77150        0.27420       -3.03180
C         -1.62080        1.65790       -2.76450
C         -1.95280        1.99770       -1.42990
C         -1.92340        3.37180       -1.12230
H         -2.21170        3.70070       -0.12760
C         -1.57590        4.32960       -2.08640
H         -1.57290        5.38120       -1.81980
C         -1.25100        3.93870       -3.37650
H         -0.99020        4.68100       -4.12310
C         -1.27570        2.58610       -3.72890
H         -1.04760        2.28480       -4.74570
C         -1.69750       -0.43860       -4.21000
H         -1.37140       -0.00690       -5.14110
C         -2.12830       -1.68820       -3.92020
H         -2.22970       -2.55450       -4.55240
N         -2.46180       -1.71420       -2.57530
C         -3.11080       -2.86130       -1.90940
H         -3.13800       -2.59330       -0.85530
C         -2.27300       -4.12260       -2.07790
H         -2.70220       -4.92120       -1.46810
H         -2.25560       -4.47000       -3.11630
H         -1.24180       -3.95940       -1.75120
C         -4.53830       -3.01100       -2.42590
H         -5.04040       -3.81540       -1.88290
H         -5.10230       -2.08750       -2.27090
H         -4.55860       -3.25890       -3.49220
N         -2.56930        1.54290        1.49420
N         -1.60610        1.42820        2.44690
C         -1.87050        2.31750        3.41730
C         -0.99730        2.42270        4.62650
H         -1.10690        3.40170        5.09760
H         -1.25680        1.66120        5.36920
H          0.05670        2.28890        4.35910
C         -3.02600        3.02300        3.08550
H         -3.51120        3.79680        3.66150
C         -3.43990        2.49860        1.86090
C         -4.64950        2.83390        1.04870
H         -5.53260        2.31610        1.43680
H         -4.85290        3.90690        1.08190
H         -4.51990        2.53720        0.00440
N         -2.81250       -1.27440        0.96580
N         -1.82190       -2.20350        1.04300
C         -2.10410       -3.04560        2.04840
C         -1.20380       -4.19900        2.35630
H         -1.39150       -4.57910        3.36260
H         -1.36000       -5.02330        1.65220
H         -0.15230       -3.89750        2.29680
C         -3.30760       -2.65480        2.63430
H         -3.82280       -3.13000        3.45610
C         -3.71880       -1.52560        1.92300
C         -4.91890       -0.66140        2.13030
H         -5.74090       -1.24200        2.55420
H         -4.69050        0.16120        2.81550
H         -5.25330       -0.22590        1.18420
C          2.24560        0.50510       -2.02070
N          1.77040       -0.27440       -3.03230
C          1.61970       -1.65820       -2.76480
C          1.95210       -1.99780       -1.43040
C          1.92290       -3.37200       -1.12270
H          2.21160       -3.70090       -0.12810
C          1.57510       -4.32980       -2.08670
H          1.57230       -5.38140       -1.82000
C          1.24990       -3.93900       -3.37660
H          0.98890       -4.68140       -4.12310
C          1.27440       -2.58640       -3.72910
H          1.04590       -2.28520       -4.74590
C          1.69590        0.43830       -4.21050
H          1.36940        0.00650       -5.14140
C          2.12710        1.68780       -3.92090
H          2.22840        2.55410       -4.55330
N          2.46100        1.71390       -2.57620
C          3.11040        2.86100       -1.91070
H          3.13860        2.59280       -0.85660
C          2.27210        4.12210       -2.07820
H          2.70180        4.92080       -1.46880
H          2.25360        4.46960       -3.11660
H          1.24130        3.95870       -1.75060
C          4.53740        3.01110       -2.42850
H          5.03990        3.81550       -1.88580
H          5.10170        2.08770       -2.27430
H          4.55660        3.25920       -3.49480
N          2.56970       -1.54280        1.49360
N          1.60730       -1.42760        2.44700
C          1.87240       -2.31640        3.41770
C          1.00010       -2.42100        4.62760
H          1.11000       -3.39990        5.09900
H          1.26010       -1.65920        5.36970
H         -0.05410       -2.28740        4.36090
C          3.02760       -3.02210        3.08530
H          3.51330       -3.79570        3.66130
C          3.44050       -2.49840        1.86010
C          4.64960       -2.83400        1.04730
H          5.53290       -2.31590        1.43450
H          4.85320       -3.90690        1.08090
H          4.51940       -2.53790        0.00290
N          2.81270        1.27440        0.96480
N          1.82240        2.20380        1.04170
C          2.10500        3.04630        2.04660
C          1.20500        4.20020        2.35400
H          1.39280        4.58060        3.36020
H          0.15350        3.89900        2.29470
H          1.36150        5.02420        1.64960
C          3.30840        2.65560        2.63250
H          3.82390        3.13100        3.45400
C          3.71920        1.52590        1.92180
C          4.91910        0.66150        2.12930
H          5.74110        1.24200        2.55330
H          4.69050       -0.16100        2.81460
H          5.25360        0.22580        1.18330
114
a4
Pt         2.69320       -0.09680        0.11590
Pt        -2.69320        0.09630        0.11660
Ag         0.04320       -1.75060       -1.40470
Ag        -0.04370        1.75410       -1.40070
C          2.64290       -0.20260        2.09450
N          2.87520       -1.42890        2.63160
C          2.78500       -1.39330        4.00460
H          2.94670       -2.25620        4.62830
C          2.46840       -0.11640        4.32920
H          2.31480        0.33580        5.29390
N          2.38290        0.60520        3.14720
C          2.99580       -2.50630        1.71110
C          2.88660       -2.09120        0.37190
C          2.99390       -3.10200       -0.58710
H          2.93980       -2.84220       -1.63930
C          3.16280       -4.44010       -0.21970
H          3.23610       -5.20220       -0.99010
C          3.24060       -4.80440        1.12030
H          3.37080       -5.84420        1.40210
C          3.16320       -3.82290        2.10790
H          3.23480       -4.09320        3.15740
C          1.82650        1.96700        3.01780
H          2.36470        2.43200        2.19650
C          0.34910        1.87210        2.65320
H         -0.06810        2.87010        2.49120
H          0.21220        1.30410        1.72970
H         -0.20900        1.38300        3.45820
C          2.07070        2.78710        4.27700
H          1.78840        3.82270        4.07400
H          1.46350        2.44110        5.12080
H          3.12510        2.77400        4.56790
N          2.62990       -0.20940       -1.97540
N          1.61300       -0.88860       -2.56630
C          1.75670       -0.79970       -3.89570
C          2.89130       -0.03840       -4.17500
H          3.29490        0.21050       -5.14570
C          3.41280        0.31540       -2.92940
C          0.80660       -1.48810       -4.82270
H          0.90140       -1.08860       -5.83520
H          1.00570       -2.56460       -4.86420
H         -0.22920       -1.34840       -4.49610
C          4.62740        1.12480       -2.61250
H          5.21730        1.28910       -3.51700
H          4.35400        2.09710       -2.19220
H          5.25640        0.60800       -1.88080
N          2.68150        2.03300       -0.05080
N          1.57330        2.71630       -0.41360
C          1.80120        4.02780       -0.24710
C          3.09880        4.19990        0.23720
H          3.59660        5.12950        0.47240
C          3.62050        2.90960        0.34380
C          0.75500        5.04190       -0.58440
H          0.97380        5.99700       -0.10060
H          0.70480        5.21670       -1.66470
H         -0.23450        4.70650       -0.25530
C          4.94460        2.46080        0.87360
H          5.60660        3.31760        1.01810
H          4.83170        1.94770        1.83590
H          5.42850        1.75790        0.19010
C         -2.64250        0.19790        2.09540
N         -2.87480        1.42300        2.63510
C         -2.78440        1.38450        4.00800
H         -2.94620        2.24600        4.63370
C         -2.46750        0.10700        4.32990
H         -2.31370       -0.34730        5.29360
N         -2.38210       -0.61220        3.14630
C         -2.99580        2.50240        1.71700
C         -2.88680        2.09010        0.37690
C         -2.99450        3.10290       -0.58000
H         -2.94070        2.84530       -1.63280
C         -3.16340        4.44020       -0.20970
H         -3.23690        5.20390       -0.97850
C         -3.24100        4.80170        1.13100
H         -3.37110        5.84080        1.41510
C         -3.16330        3.81820        2.11660
H         -3.23460        4.08630        3.16670
C         -1.82550       -1.97350        3.01380
H         -2.36410       -2.43700        2.19190
C         -0.34830       -1.87750        2.64840
H          0.06910       -2.87510        2.48480
H         -0.21230       -1.30830        1.72540
H          0.21000       -1.38930        3.45370
C         -2.06860       -2.79630        4.27150
H         -1.78640       -3.83140        4.06610
H         -1.46080       -2.45200        5.11550
H         -3.12280       -2.78390        4.56320
N         -2.63030        0.21360       -1.97440
N         -1.61350        0.89430       -2.56390
C         -1.75760        0.80870       -3.89350
C         -2.89230        0.04800       -4.17440
H         -3.29610       -0.19850       -5.14560
C         -3.41340       -0.30880       -2.92960
C         -0.80770        1.49950       -4.81900
H         -0.90260        1.10240       -5.83250
H         -1.00710        2.57600       -4.85790
H          0.22810        1.35920       -4.49280
C         -4.62810       -1.11880       -2.61430
H         -5.21770       -1.28150       -3.51930
H         -4.35470       -2.09180       -2.19580
H         -5.25730       -0.60340       -1.88190
N         -2.68140       -2.03310       -0.05470
N         -1.57310       -2.71550       -0.41920
C         -1.80070       -4.02730       -0.25530
C         -3.09820       -4.20080        0.22880
H         -3.59580       -5.13100        0.46210
C         -3.62020       -2.91070        0.33810
C         -0.75440       -5.04050       -0.59490
H         -0.97270       -5.99650       -0.11270
H         -0.70480       -5.21350       -1.67560
H          0.23510       -4.70540       -0.26580
C         -4.94420       -2.46330        0.86920
H         -5.60690       -3.32010        1.00980
H         -4.83150       -1.95420        1.83370
H         -5.42720       -1.75710        0.18840
80
[Ag3 @ 1]-
Ag     -1.922620   -0.051894   -0.382571
Ag      0.922640    0.523170   -1.229757
Ag      0.173906   -1.291789    0.984649
C      -1.099913    1.788215    2.541775
H      -1.345727    2.713959    3.086679
C       0.233067    1.318990    2.826768
C       1.138988    2.020464    3.644162
H       0.915807    2.926736    4.194087
C       2.360806    1.358181    3.557008
H       3.304814    1.617719    4.014485
C       2.149055    0.276386    2.691908
C       3.110994   -0.634537    2.107261
H       2.711532   -1.267747    1.295673
N       4.350617   -0.670253    2.411293
C       5.173444   -1.456208    1.521260
H       4.630265   -2.305995    1.070475
H       6.028768   -1.864639    2.073806
C       5.699198   -0.538544    0.408686
H       6.068741    0.364788    0.902803
H       6.565925   -1.008141   -0.094988
N       4.673453   -0.156613   -0.553763
C       4.599628   -1.097270   -1.651773
H       4.653808   -2.110590   -1.234338
H       5.467092   -0.996506   -2.339729
C       3.335466   -1.023595   -2.512135
H       3.199936   -0.010373   -2.899283
H       3.505689   -1.681389   -3.379276
N       2.105535   -1.409423   -1.821897
C       1.783434   -2.648230   -1.913482
H       2.426361   -3.319033   -2.504348
C       0.612298   -3.305408   -1.387117
C       0.181393   -4.577237   -1.803531
H       0.695726   -5.224354   -2.502846
C      -1.043706   -4.801132   -1.176573
H      -1.696278   -5.658439   -1.280782
C      -1.300010   -3.653710   -0.410735
C      -2.519507   -3.353210    0.310705
H      -3.197051   -4.202768    0.491168
N      -2.832146   -2.172367    0.683300
C      -4.085004   -1.961080    1.370124
H      -3.859904   -1.516975    2.346682
H      -4.621299   -2.908236    1.554156
C      -5.018993   -1.033999    0.578965
H      -5.188911   -1.495052   -0.399905
H      -5.998999   -1.006319    1.097712
N      -4.480596    0.291542    0.354345
C      -4.422127    1.140178    1.536099
H      -4.383492    0.509684    2.430063
H      -5.331673    1.762568    1.626693
C      -3.189861    2.049630    1.548781
H      -3.117551    2.581400    0.589039
H      -3.322577    2.809262    2.338179
N      -1.962228    1.294151    1.732868
C      -5.031585    0.958826   -0.824416
H      -4.929787    2.038316   -0.673722
H      -6.114338    0.749726   -0.924400
C      -4.291226    0.623462   -2.139884
H      -4.397580   -0.448757   -2.356534
H      -4.833302    1.162927   -2.941083
N      -2.889257    0.964392   -2.108107
C      -2.646149    2.288955   -2.151215
H      -3.464690    2.954592   -2.462004
C      -1.459918    2.954620   -1.795468
C      -1.371079    4.384942   -1.711441
H      -2.170125    5.071515   -1.968699
C      -0.126175    4.688684   -1.219095
H       0.285701    5.670354   -1.012756
C       0.553261    3.453613   -1.026659
C       1.890621    3.303326   -0.608140
H       2.415001    4.231255   -0.336542
N       2.527806    2.155544   -0.549549
C       3.895298    2.172046   -0.098488
H       3.966855    1.842868    0.949406
H       4.321427    3.191870   -0.145393
C       4.771544    1.248492   -0.952649
H       4.445638    1.363019   -1.990473
H       5.823907    1.582261   -0.917500
N       0.857293    0.248145    2.266767
N      -0.286759   -2.757866   -0.526273
N      -0.268095    2.402107   -1.385412
80
[Ag3 @ 1]-2
Ag     -1.962274   -0.925627   -1.283523
Ag      0.807557    0.423181   -1.566959
Ag     -0.115168   -1.042723    0.899784
C      -1.188839    2.040509    2.338488
H      -1.452981    3.038633    2.735190
C       0.199071    1.687994    2.539972
C       1.169703    2.497513    3.162260
H       0.992429    3.473060    3.601644
C       2.380765    1.810482    3.063830
H       3.361140    2.115962    3.404954
C       2.091371    0.617315    2.379686
C       2.989966   -0.400543    1.873231
H       2.531001   -1.104775    1.160749
N       4.238451   -0.461987    2.155725
C       4.988508   -1.422709    1.377196
H       4.358582   -2.232075    0.970314
H       5.764127   -1.882408    2.007472
C       5.675739   -0.695121    0.213562
H       6.194553    0.170039    0.643585
H       6.455277   -1.345974   -0.229805
N       4.739309   -0.237075   -0.794336
C       4.535057   -1.197237   -1.863145
H       4.488636   -2.190956   -1.403233
H       5.405673   -1.210921   -2.561256
C       3.245226   -1.020925   -2.692738
H       3.231621   -0.007883   -3.112710
H       3.379564   -1.699923   -3.564589
N       2.007167   -1.271922   -2.006650
C       1.778100   -2.596999   -1.755817
H       2.533869   -3.297587   -2.137230
C       0.723365   -3.204877   -1.132653
C       0.627788   -4.641876   -0.945994
H       1.386416   -5.346537   -1.275210
C      -0.536380   -4.924917   -0.308206
H      -0.918130   -5.905395   -0.038379
C      -1.242455   -3.687428   -0.087817
C      -2.539336   -3.503191    0.312583
H      -3.100568   -4.375967    0.682206
N      -3.166412   -2.310025    0.164244
C      -4.401286   -2.151747    0.844339
H      -4.276830   -1.926808    1.928116
H      -5.036654   -3.070022    0.827502
C      -5.251022   -1.046885    0.218925
H      -5.427247   -1.340814   -0.822151
H      -6.243924   -0.999414    0.723187
N      -4.615716    0.258497    0.198083
C      -4.505487    0.902459    1.489703
H      -4.315762    0.128778    2.238098
H      -5.458935    1.401706    1.777228
C      -3.372885    1.928453    1.591789
H      -3.363160    2.557638    0.691546
H      -3.605445    2.607624    2.434410
N      -2.064804    1.326232    1.742678
C      -5.093793    1.102850   -0.871531
H      -5.005659    2.152317   -0.567643
H      -6.170012    0.937458   -1.085848
C      -4.288738    0.924925   -2.170417
H      -4.428699   -0.086226   -2.564276
H      -4.679177    1.632912   -2.921408
N      -2.862822    1.134441   -1.922877
C      -2.535048    2.364344   -1.751944
H      -3.315983    3.130563   -1.906394
C      -1.313854    2.958726   -1.284813
C      -1.302396    4.290331   -0.813473
H      -2.146147    4.971362   -0.823577
C      -0.028371    4.510537   -0.304608
H       0.362948    5.406708    0.161541
C       0.682745    3.316603   -0.523420
C       2.091944    3.134411   -0.221399
H       2.531686    3.924960    0.409089
N       2.793386    2.166118   -0.658885
C       4.194804    2.119161   -0.291864
H       4.294555    1.783514    0.748806
H       4.656800    3.120380   -0.366404
C       4.942900    1.139871   -1.199091
H       4.566571    1.278851   -2.216338
H       6.020256    1.401553   -1.219722
N       0.768419    0.550247    2.077825
N      -0.444508   -2.614639   -0.581087
N      -0.097640    2.376117   -1.107021
80
[Ag3 @ 1]-3
Ag     -1.985980    0.156201   -0.036992
Ag      0.830994    0.507525   -1.374800
Ag      0.182982   -1.310634    0.977099
C      -1.238600    1.419304    3.048826
H      -1.531816    2.195384    3.775976
C       0.096680    0.995043    3.199076
C       0.994575    1.576894    4.157993
H       0.719705    2.354357    4.866184
C       2.240943    1.029160    3.954359
H       3.170997    1.261824    4.459855
C       2.119791    0.101770    2.885895
C       3.138081   -0.622083    2.227932
H       2.802894   -1.158269    1.323286
N       4.407592   -0.662308    2.573021
C       5.242722   -1.331295    1.613903
H       4.747461   -2.196257    1.127923
H       6.140649   -1.735144    2.117721
C       5.749892   -0.376868    0.516658
H       6.036656    0.542608    1.038646
H       6.676776   -0.788132    0.044710
N       4.768681   -0.034193   -0.497546
C       4.626716   -1.062607   -1.506890
H       4.579213   -2.034545   -1.003419
H       5.527575   -1.091561   -2.171410
C       3.377558   -0.948703   -2.396783
H       3.305640    0.077710   -2.774654
H       3.579092   -1.595032   -3.278064
N       2.127964   -1.308533   -1.770682
C       1.791049   -2.594657   -1.905793
H       2.450374   -3.234999   -2.513725
C       0.638875   -3.238203   -1.425633
C       0.215207   -4.549637   -1.819068
H       0.765522   -5.210344   -2.482765
C      -1.022784   -4.762436   -1.254315
H      -1.667891   -5.628373   -1.376483
C      -1.355122   -3.588224   -0.517058
C      -2.592151   -3.319929    0.100761
H      -3.296544   -4.172524    0.148870
N      -2.951737   -2.152644    0.582698
C      -4.226857   -2.053963    1.220732
H      -4.092987   -1.772336    2.277920
H      -4.783989   -3.017673    1.220679
C      -5.144440   -1.016472    0.549805
H      -5.274149   -1.327955   -0.491837
H      -6.152405   -1.056880    1.029111
N      -4.609801    0.326758    0.552418
C      -4.613008    0.982137    1.849146
H      -4.660771    0.209562    2.623093
H      -5.520087    1.617466    1.966297
C      -3.357951    1.822785    2.129828
H      -3.307308    2.628029    1.367974
H      -3.540539    2.337702    3.099083
N      -2.160233    1.033254    2.150557
C      -5.041277    1.155869   -0.556246
H      -4.794106    2.195575   -0.315218
H      -6.148829    1.102855   -0.689328
C      -4.337074    0.836213   -1.897682
H      -4.502165   -0.225818   -2.136884
H      -4.882138    1.420660   -2.671872
N      -2.929346    1.116524   -1.901556
C      -2.601640    2.361047   -2.287039
H      -3.404720    2.996504   -2.700006
C      -1.344405    2.992883   -2.234193
C      -1.164062    4.381576   -2.561664
H      -1.950013    5.044875   -2.913173
C       0.145382    4.699132   -2.281464
H       0.632713    5.665993   -2.378357
C       0.765816    3.507558   -1.809939
C       2.104728    3.387669   -1.376194
H       2.676210    4.334974   -1.330922
N       2.678544    2.266743   -1.015212
C       3.985973    2.342189   -0.430374
H       3.930317    2.147501    0.652225
H       4.438325    3.351971   -0.561053
C       4.952800    1.311093   -1.028797
H       4.807012    1.310875   -2.115303
H       5.995444    1.644429   -0.859802
N       0.796840    0.074104    2.457691
N      -0.315432   -2.684215   -0.602341
N      -0.148104    2.472361   -1.802314
81
]Ag4-A @ 1]-1
Ag      1.730535    0.298066   -0.215572
Ag     -0.539353   -0.965600   -1.223277
Ag     -0.274478   -0.642941    1.485992
Ag     -0.759540    1.530333   -0.107925
C       1.951775   -1.691397   -3.919736
H       2.625672   -1.887363   -4.774780
C       0.624369   -2.256894   -4.065287
C       0.150784   -3.040381   -5.142655
H       0.718929   -3.346744   -6.013238
C      -1.182194   -3.333778   -4.853129
H      -1.875155   -3.915311   -5.449451
C      -1.451680   -2.708902   -3.617259
C      -2.675608   -2.680684   -2.840797
H      -3.524721   -3.270872   -3.225154
N      -2.775865   -2.018361   -1.748448
C      -3.990079   -2.086135   -0.976373
H      -3.770716   -2.633875   -0.052321
H      -4.774237   -2.659208   -1.505618
C      -4.592156   -0.710303   -0.646771
H      -4.518661   -0.114067   -1.559535
H      -5.677061   -0.860595   -0.453314
N      -4.001812    0.052104    0.455840
C      -4.304874   -0.600033    1.731837
H      -4.087141   -1.666304    1.639921
H      -5.392937   -0.515875    1.944295
C      -3.542596   -0.105162    2.971890
H      -3.436975    0.985992    2.936877
H      -4.165553   -0.335644    3.855935
N      -2.223091   -0.670954    3.092780
C      -1.841299   -1.174568    4.207664
H      -2.528061   -1.230643    5.068962
C      -0.494021   -1.670686    4.406878
C       0.081985   -2.297219    5.532137
H      -0.411152   -2.525465    6.469550
C       1.405859   -2.563568    5.180646
H       2.165740   -3.040383    5.788750
C       1.569550   -2.074139    3.864467
C       2.769744   -2.132521    3.051701
H       3.587763   -2.738263    3.484835
N       2.919978   -1.572451    1.910842
C       4.139191   -1.840390    1.189885
H       3.900153   -2.511867    0.355205
H       4.889555   -2.364696    1.812447
C       4.805729   -0.567816    0.657131
H       4.791562    0.164214    1.467933
H       5.868268   -0.788314    0.437797
N       4.189771    0.046678   -0.533227
C       4.516142   -0.755829   -1.725605
H       4.361535   -1.809059   -1.482000
H       5.590889   -0.630502   -1.960674
C       3.699251   -0.463373   -2.989415
H       3.625633    0.621215   -3.143706
H       4.273804   -0.864679   -3.846324
N       2.363692   -1.001659   -2.923385
C       4.707344    1.415136   -0.698785
H       4.483833    1.746422   -1.715511
H       5.808975    1.411572   -0.591976
C       4.118040    2.457010    0.254493
H       4.202171    2.104785    1.290874
H       4.742461    3.365615    0.176533
N       2.724215    2.723440   -0.022631
C       2.366302    3.953844   -0.087535
H       3.134523    4.741054    0.018289
C       1.032409    4.481963   -0.275837
C       0.719196    5.856197   -0.422205
H       1.425266    6.678507   -0.424607
C      -0.663189    5.925937   -0.567327
H      -1.270889    6.812177   -0.705443
C      -1.119730    4.591142   -0.493649
C      -2.471363    4.080502   -0.591568
H      -3.270439    4.812310   -0.792061
N      -2.741320    2.832505   -0.471347
C      -4.088200    2.355638   -0.657712
H      -4.136308    1.847525   -1.628539
H      -4.811617    3.189953   -0.699615
C      -4.552366    1.408199    0.457082
H      -4.291194    1.889764    1.402540
H      -5.663029    1.365341    0.421073
N      -0.353714   -2.069118   -3.157500
N       0.415102   -1.543980    3.415083
N      -0.089026    3.734937   -0.319334
81
Ag4-B @ 1
Ag      1.652617   -0.080577   -0.128967
Ag     -0.957775   -0.177939   -1.771009
Ag     -0.874615    1.466896    0.794815
Ag     -0.825563   -1.572216    1.024210
C       2.259271   -1.434151   -2.931296
H       2.972973   -1.729559   -3.712497
C       1.140952   -2.270810   -2.783970
C       0.915821   -3.484221   -3.492653
H       1.580256   -3.901472   -4.239944
C      -0.263830   -4.017595   -3.032752
H      -0.730907   -4.947339   -3.332147
C      -0.765382   -3.126437   -2.036805
C      -1.944522   -3.264917   -1.297577
H      -2.642764   -4.051144   -1.601285
N      -2.270549   -2.486381   -0.246453
C      -3.655909   -2.483684    0.152679
H      -3.733837   -2.458286    1.246848
H      -4.163247   -3.410403   -0.166275
C      -4.455880   -1.324529   -0.458241
H      -4.303005   -1.381083   -1.539793
H      -5.538052   -1.485184   -0.277042
N      -4.057556    0.011926   -0.006097
C      -4.530458    0.265746    1.349632
H      -4.435984   -0.658370    1.926116
H      -5.605157    0.534291    1.358577
C      -3.760631    1.347869    2.116371
H      -3.775991    2.298179    1.573690
H      -4.281444    1.507755    3.072658
N      -2.376124    0.965141    2.340617
C      -2.054416    0.462352    3.480615
H      -2.787330    0.467980    4.297955
C      -0.780106   -0.136887    3.769846
C      -0.222398   -0.337547    5.041509
H      -0.664283   -0.049195    5.986205
C       1.014340   -0.942172    4.827224
H       1.743575   -1.237558    5.570135
C       1.143338   -1.091477    3.436682
C       2.277845   -1.689340    2.763397
H       2.993732   -2.200603    3.424129
N       2.487134   -1.630066    1.504569
C       3.720821   -2.206167    0.992146
H       3.514875   -2.624057    0.001396
H       4.089063   -3.017784    1.637668
C       4.809883   -1.128887    0.897732
H       4.954754   -0.719357    1.904156
H       5.762956   -1.605330    0.610430
N       4.458777   -0.041766   -0.001968
C       4.822932   -0.270041   -1.396726
H       4.881213   -1.351827   -1.557156
H       5.821887    0.145202   -1.624493
C       3.784849    0.278133   -2.390800
H       3.674727    1.361432   -2.249142
H       4.188221    0.126109   -3.406003
N       2.499061   -0.354497   -2.217409
C       4.784279    1.280883    0.502588
H       4.868897    1.964841   -0.348472
H       5.759744    1.296868    1.021154
C       3.711622    1.847677    1.445304
H       3.540852    1.159991    2.280273
H       4.083674    2.796935    1.859906
N       2.452360    2.029071    0.739644
C       2.245315    3.169744    0.198759
H       2.974858    3.983943    0.322587
C       1.112499    3.490379   -0.641540
C       1.002273    4.633137   -1.452304
H       1.736287    5.423010   -1.543154
C      -0.215638    4.522285   -2.118668
H      -0.637390    5.203484   -2.845863
C      -0.781808    3.311075   -1.690120
C      -2.041629    2.758632   -2.103919
H      -2.764512    3.466300   -2.531011
N      -2.370207    1.519271   -1.985816
C      -3.757348    1.157746   -2.232533
H      -3.783127    0.218004   -2.790797
H      -4.259122    1.919501   -2.848234
C      -4.541436    1.038076   -0.921104
H      -4.472789    2.010854   -0.422401
H      -5.610301    0.884371   -1.169250
N       0.105888   -2.058819   -1.888985
N       0.054752   -0.601341    2.790653
N       0.028448    2.689022   -0.784803
81
[Ag4-B @ 1]-2
Ag      1.638642    0.000001   -0.001295
Ag     -0.904421   -0.130161   -1.797617
Ag     -0.903859    1.618082    0.785836
Ag     -0.908844   -1.488763    1.013298
C       2.263494   -1.518677   -2.862993
H       3.007208   -1.849428   -3.608175
C       1.131076   -2.345766   -2.739504
C       0.930173   -3.584216   -3.413937
H       1.629338   -4.037889   -4.109470
C      -0.277212   -4.090481   -2.987043
H      -0.736627   -5.033569   -3.263121
C      -0.810124   -3.155232   -2.044423
C      -2.005127   -3.277405   -1.318023
H      -2.708639   -4.059642   -1.635309
N      -2.331515   -2.516723   -0.259253
C      -3.716625   -2.498946    0.123111
H      -3.803613   -2.492619    1.217802
H      -4.242031   -3.411339   -0.224715
C      -4.494995   -1.309585   -0.464700
H      -4.348786   -1.354579   -1.548072
H      -5.585225   -1.458379   -0.279335
N      -4.068588    0.000653    0.000499
C      -4.495130    0.253406    1.367628
H      -4.350087   -0.662526    1.948253
H      -5.585115    0.489510    1.403456
C      -3.715765    1.356288    2.103917
H      -3.801578    2.301330    1.551264
H      -4.241245    1.511819    3.067843
N      -2.331113    1.032484    2.310874
C      -2.005109    0.497775    3.499893
H      -2.708665    0.614787    4.335783
C      -0.809849   -0.191879    3.756851
C      -0.275611   -0.541573    5.037178
H      -0.733999   -0.310103    5.992684
C       0.931511   -1.164303    4.810182
H       1.631406   -1.540715    5.549737
C       1.130831   -1.198423    3.400211
C       2.262090   -1.719894    2.744459
H       3.005735   -2.200911    3.402822
N       2.483012   -1.678083    1.450609
C       3.755683   -2.171126    0.991979
H       3.629140   -2.602685   -0.009736
H       4.155700   -2.970695    1.646518
C       4.820652   -1.060197    0.936561
H       4.880152   -0.622871    1.939732
H       5.815167   -1.507183    0.720615
N       4.500539   -0.002776   -0.000730
C       4.822191   -0.286321   -1.384612
H       4.880372   -1.373905   -1.506982
H       5.817639    0.122787   -1.662423
C       3.759273    0.222293   -2.376082
H       3.634429    1.305882   -2.249809
H       4.160440    0.054116   -3.395169
N       2.485314   -0.419307   -2.179720
C       4.822765    1.337202    0.446142
H       4.881465    1.987242   -0.434297
H       5.818102    1.372613    0.939668
C       3.759956    1.941882    1.382280
H       3.633885    1.290132    2.256935
H       4.161895    2.907827    1.747151
N       2.486505    2.094489    0.727946
C       2.265168    3.237106    0.119689
H       3.009203    4.047359    0.207489
C       1.132854    3.545484   -0.657846
C       0.932715    4.749614   -1.392046
H       1.632328    5.578497   -1.436371
C      -0.274667    4.634379   -2.044263
H      -0.733477    5.345909   -2.722397
C      -0.808302    3.350376   -1.706831
C      -2.003247    2.782744   -2.176315
H      -2.706742    3.448542   -2.695197
N      -2.329101    1.485250   -2.047317
C      -3.713862    1.144670   -2.224916
H      -3.799835    0.193576   -2.767090
H      -4.238751    1.901965   -2.841769
C      -4.493877    1.058742   -0.902056
H      -4.348380    2.019425   -0.399047
H      -5.583807    0.972525   -1.124981
N       0.056556   -2.090777   -1.913306
N       0.055684   -0.609418    2.767986
N       0.057858    2.703400   -0.851189
81
[Ag4-B @ 1]-3
Ag      1.636966    0.178923    0.020847
Ag     -0.864990   -0.133606   -1.867852
Ag     -0.913079    1.675036    0.760821
Ag     -0.903446   -1.434611    0.929789
C       2.266947   -1.640835   -2.800957
H       3.004931   -1.987244   -3.549636
C       1.121400   -2.455682   -2.676171
C       0.911973   -3.692240   -3.348955
H       1.618602   -4.165067   -4.026246
C      -0.319293   -4.169274   -2.948088
H      -0.793904   -5.105194   -3.228343
C      -0.851312   -3.213656   -2.023554
C      -2.064204   -3.308630   -1.316302
H      -2.787648   -4.067799   -1.652913
N      -2.375413   -2.560349   -0.244449
C      -3.760730   -2.483272    0.114292
H      -3.862117   -2.472133    1.208872
H      -4.321933   -3.375482   -0.241697
C      -4.486099   -1.263612   -0.486264
H      -4.315775   -1.313074   -1.564591
H      -5.588170   -1.378763   -0.324952
N      -4.027303    0.027604   -0.009950
C      -4.475162    0.284288    1.345338
H      -4.362302   -0.636193    1.927423
H      -5.564625    0.543589    1.357844
C      -3.695066    1.367570    2.110591
H      -3.770660    2.322466    1.573323
H      -4.235218    1.507287    3.072893
N      -2.317025    1.030140    2.323976
C      -2.015361    0.455190    3.502217
H      -2.727022    0.568049    4.335353
C      -0.831043   -0.260072    3.760800
C      -0.305638   -0.634944    5.040205
H      -0.763201   -0.410971    5.999481
C       0.902004   -1.261672    4.806737
H       1.602297   -1.646308    5.543809
C       1.105163   -1.268490    3.397151
C       2.254238   -1.744474    2.730450
H       3.001103   -2.237053    3.382254
N       2.494081   -1.642271    1.447011
C       3.774551   -2.109072    0.989728
H       3.657906   -2.534590   -0.016305
H       4.186997   -2.909731    1.641270
C       4.834628   -0.989546    0.943509
H       4.855997   -0.526995    1.936398
H       5.839297   -1.447716    0.778787
N       4.553580    0.038961   -0.027428
C       4.848902   -0.298722   -1.399071
H       4.946197   -1.388807   -1.477757
H       5.823634    0.133032   -1.723034
C       3.748837    0.128667   -2.387944
H       3.589910    1.211627   -2.302911
H       4.135636   -0.074622   -3.409263
N       2.501442   -0.540792   -2.133595
C       4.868108    1.396987    0.367107
H       4.860798    2.019082   -0.535195
H       5.896512    1.460034    0.801341
C       3.832320    2.019991    1.338468
H       3.799199    1.393318    2.246099
H       4.271713    2.998931    1.651111
N       2.528759    2.147823    0.789149
C       2.255627    3.304418    0.133782
H       2.946218    4.156670    0.275716
C       1.130218    3.556610   -0.613160
C       0.794858    4.822607   -1.220455
H       1.417755    5.714427   -1.165718
C      -0.391887    4.688725   -1.870761
H      -0.916148    5.443056   -2.453975
C      -0.847020    3.314071   -1.697779
C      -1.962071    2.760973   -2.266768
H      -2.624405    3.432382   -2.839575
N      -2.277306    1.409190   -2.285303
C      -3.671963    1.116514   -2.292750
H      -3.854552    0.152050   -2.791016
H      -4.241325    1.870784   -2.890069
C      -4.378348    1.114178   -0.914535
H      -4.096851    2.059940   -0.441179
H      -5.489177    1.139089   -1.064970
N       0.033125   -2.168077   -1.880933
N       0.032582   -0.672297    2.775067
N       0.098376    2.632757   -0.901244
82
[Ag5 @ 1]+
Ag      2.109195   -0.074456   -0.826356
Ag     -0.000001    1.646362   -0.000005
Ag     -2.109185   -0.074450    0.826350
Ag     -0.568223   -1.058728   -1.348771
Ag      0.568232   -1.058738    1.348762
C      -1.923615    1.240927   -3.128189
H      -2.707456    1.648477   -3.781494
C      -0.724535    2.036156   -3.108528
C      -0.457605    3.056599   -4.040679
H      -1.111061    3.377026   -4.841512
C       0.815690    3.533949   -3.746151
H       1.368183    4.305388   -4.265497
C       1.265282    2.782721   -2.648070
C       2.566844    2.883249   -2.025188
H       3.156255    3.772873   -2.280325
N       3.042488    1.997478   -1.228486
C       4.323882    2.216085   -0.583152
H       4.136215    2.643878    0.409512
H       4.937642    2.943208   -1.133125
C       5.117372    0.913058   -0.451589
H       5.251158    0.500692   -1.456729
H       6.123351    1.145240   -0.062644
N       4.453715   -0.105033    0.373791
C       4.563418    0.201700    1.803182
H       4.493425    1.284955    1.934880
H       5.555016   -0.095125    2.186775
C       3.490591   -0.442281    2.689101
H       3.429140   -1.516651    2.495771
H       3.817733   -0.324687    3.731129
N       2.152119    0.128740    2.515595
C       4.965884   -1.450739    0.083154
H       4.787846   -2.083429    0.956932
H       6.056192   -1.433414   -0.078478
C       4.293053   -2.135232   -1.113154
H       4.449584   -1.553924   -2.028976
H       4.775368   -3.112585   -1.259043
N       2.859273   -2.267450   -0.886808
C       2.390560   -3.443703   -0.680537
H       3.070206   -4.302185   -0.769023
C       1.046077   -3.832703   -0.313132
C       0.668416   -5.176890   -0.194746
H       1.300944   -6.035183   -0.378694
N       0.327118    1.877734   -2.251126
N       0.000009   -3.001475    0.000004
C       1.923618    1.240921    3.128185
H       2.707461    1.648466    3.781493
C       0.724543    2.036155    3.108525
C       0.457609    3.056588    4.040687
H       1.111058    3.377002    4.841530
C      -0.815668    3.533970    3.746131
H      -1.368152    4.305423    4.265466
C      -1.265268    2.782730    2.648062
C      -2.566833    2.883258    2.025184
H      -3.156241    3.772885    2.280318
N      -3.042480    1.997485    1.228488
C      -4.323877    2.216089    0.583160
H      -4.136218    2.643884   -0.409504
H      -4.937638    2.943207    1.133137
C      -5.117363    0.913058    0.451599
H      -5.251142    0.500691    1.456739
H      -6.123345    1.145236    0.062660
N      -4.453706   -0.105029   -0.373785
C      -4.563417    0.201708   -1.803175
H      -4.493426    1.284963   -1.934870
H      -5.555017   -0.095117   -2.186763
C      -3.490596   -0.442269   -2.689103
H      -3.429147   -1.516640   -2.495784
H      -3.817743   -0.324664   -3.731129
N      -2.152122    0.128748   -2.515599
C      -4.965871   -1.450737   -0.083150
H      -4.787831   -2.083426   -0.956929
H      -6.056179   -1.433416    0.078482
C      -4.293038   -2.135231    1.113157
H      -4.449569   -1.553924    2.028980
H      -4.775353   -3.112583    1.259046
N      -2.859258   -2.267449    0.886811
C      -2.390547   -3.443701    0.680531
H      -3.070195   -4.302182    0.769010
C      -1.046066   -3.832702    0.313121
C      -0.668416   -5.176889    0.194705
H      -1.300950   -6.035181    0.378632
N      -0.327109    1.877738    2.251120
82
Ag5 @ 1
Ag      1.772243   -0.022531   -0.391733
Ag     -0.130839    1.850346   -1.139655
Ag     -1.605613    0.248610    0.750578
Ag     -0.677247   -0.977143   -1.630677
Ag      0.645181    1.653497    1.472551
C      -1.871131    0.739485   -4.043709
H      -2.619632    0.980459   -4.811689
C      -0.527136    1.165355   -4.324601
C       0.002024    1.600501   -5.556548
H      -0.512966    1.621664   -6.508542
C       1.317848    1.975809   -5.294822
H       2.044991    2.358276   -5.999694
C       1.522230    1.754826   -3.917322
C       2.692018    2.111389   -3.133772
H       3.408052    2.788415   -3.626192
N       2.880813    1.731091   -1.926155
C       3.971643    2.297728   -1.164875
H       3.532127    2.876900   -0.342041
H       4.589190    2.988871   -1.762837
C       4.885588    1.213901   -0.595537
H       5.246097    0.619545   -1.439044
H       5.774178    1.689144   -0.146758
N       4.244068    0.314619    0.377717
C       4.395987    0.853235    1.741100
H       4.130921    1.914248    1.709178
H       5.458766    0.794063    2.039357
C       3.535940    0.192451    2.833166
H       3.313970   -0.843089    2.545754
H       4.127550    0.142423    3.761026
N       2.269388    0.861391    3.058784
C       4.793461   -1.040186    0.247988
H       4.522657   -1.617946    1.135196
H       5.897127   -1.016327    0.202501
C       4.255352   -1.796806   -0.974803
H       4.442001   -1.221321   -1.889070
H       4.810419   -2.743640   -1.063263
N       2.827991   -2.016750   -0.853201
C       2.385943   -3.219569   -0.896642
H       3.095206   -4.044951   -1.056040
C       1.033416   -3.647866   -0.644663
C       0.718030   -4.977384   -0.298515
H       1.398915   -5.818745   -0.315277
N       0.401429    1.262595   -3.337276
N      -0.040900   -2.830560   -0.479124
C       1.778472    0.892098    4.248841
H       2.367236    0.528236    5.103387
C       0.435809    1.354187    4.524929
C      -0.197481    1.626071    5.757051
H       0.234190    1.522839    6.744565
C      -1.481204    2.066086    5.437968
H      -2.262652    2.363387    6.125904
C      -1.577049    2.004955    4.028634
C      -2.705300    2.335234    3.179455
H      -3.436162    3.047941    3.591859
N      -2.862545    1.874185    1.992084
C      -3.905254    2.411287    1.146015
H      -3.420384    2.930099    0.307728
H      -4.529577    3.151593    1.673157
C      -4.825338    1.312574    0.613283
H      -5.200573    0.768057    1.484909
H      -5.703459    1.780888    0.135027
N      -4.204756    0.342407   -0.303265
C      -4.337955    0.783118   -1.695312
H      -3.920224    1.793176   -1.767418
H      -5.410450    0.859880   -1.961164
C      -3.674239   -0.077896   -2.789309
H      -3.838706   -1.141476   -2.595793
H      -4.209380    0.157684   -3.722480
N      -2.247134    0.134979   -2.966543
C      -4.769745   -0.986690   -0.063192
H      -4.660528   -1.603005   -0.956804
H      -5.850773   -0.933168    0.152955
C      -4.044311   -1.712585    1.069399
H      -4.061429   -1.104346    1.981550
H      -4.575952   -2.653522    1.281794
N      -2.662158   -1.941702    0.687816
C      -2.316355   -3.157131    0.463880
H      -3.038757   -3.963351    0.661462
C      -1.030526   -3.624651    0.007454
C      -0.606324   -4.962681    0.119017
H      -1.193735   -5.790427    0.494722
N      -0.412290    1.582146    3.495514
82
[Ag5 @ 1]-
Ag      1.569383   -0.187265   -1.706304
Ag     -0.000001    1.618067    0.000020
Ag     -1.569350   -0.187291    1.706324
Ag     -1.100148   -0.824241   -0.994666
Ag      1.100161   -0.824254    0.994681
C      -1.773692    0.831962   -3.802519
H      -2.523590    1.186818   -4.529127
C      -0.513054    1.515912   -3.944790
C      -0.396374    2.701514   -4.715446
H      -1.152781    3.108738   -5.376077
C       0.840300    3.249893   -4.403141
H       1.269371    4.174356   -4.770020
C       1.426920    2.364195   -3.471757
C       2.596893    2.614417   -2.653751
H       3.092651    3.588078   -2.797654
N       2.970528    1.813029   -1.727271
C       3.960982    2.217916   -0.758639
H       3.428605    2.577530    0.132320
H       4.586060    3.050651   -1.128132
C       4.869222    1.054998   -0.356240
H       5.204689    0.573369   -1.278496
H       5.777627    1.459796    0.130002
N       4.235634    0.050714    0.499637
C       4.412989    0.394277    1.904510
H       4.170876    1.456535    2.024755
H       5.477798    0.274974    2.201201
C       3.568710   -0.373751    2.937913
H       3.664831   -1.453860    2.789683
H       4.015699   -0.145621    3.920448
N       2.156249   -0.025264    2.919398
C       4.712508   -1.291122    0.179519
H       4.406278   -1.973048    0.977177
H       5.822015   -1.318892    0.134712
C       4.122498   -1.852097   -1.121489
H       4.370469   -1.184704   -1.957862
H       4.641749   -2.807242   -1.320214
N       2.693505   -2.031765   -1.029981
C       2.280606   -3.290309   -0.857022
H       3.005713   -4.097074   -1.031894
C       1.018147   -3.706231   -0.422057
C       0.632037   -5.077091   -0.262332
H       1.247354   -5.933577   -0.513769
N       0.612879    1.310085   -3.219133
N      -0.000014   -2.876016   -0.000026
C       1.773710    0.832023    3.802513
H       2.523611    1.186896    4.529110
C       0.513080    1.515992    3.944776
C       0.396423    2.701614    4.715404
H       1.152841    3.108843    5.376019
C      -0.840245    3.250005    4.403093
H      -1.269301    4.174483    4.769953
C      -1.426889    2.364289    3.471743
C      -2.596874    2.614504    2.653751
H      -3.092615    3.588176    2.797642
N      -2.970528    1.813101    1.727293
C      -3.960989    2.217963    0.758662
H      -3.428627    2.577591   -0.132299
H      -4.586090    3.050681    1.128153
C      -4.869207    1.055022    0.356275
H      -5.204673    0.573407    1.278538
H      -5.777615    1.459799   -0.129980
N      -4.235608    0.050728   -0.499587
C      -4.412958    0.394281   -1.904462
H      -4.170823    1.456533   -2.024718
H      -5.477770    0.274995   -2.201150
C      -3.568699   -0.373772   -2.937866
H      -3.664828   -1.453878   -2.789619
H      -4.015702   -0.145650   -3.920396
N      -2.156234   -0.025296   -2.919376
C      -4.712498   -1.291103   -0.179462
H      -4.406276   -1.973036   -0.977118
H      -5.822006   -1.318861   -0.134658
C      -4.122493   -1.852088    1.121547
H      -4.370443   -1.184686    1.957918
H      -4.641764   -2.807222    1.320277
N      -2.693505   -2.031785    1.030035
C      -2.280639   -3.290321    0.856957
H      -3.005766   -4.097082    1.031766
C      -1.018194   -3.706238    0.421945
C      -0.632119   -5.077096    0.262114
H      -1.247456   -5.933585    0.513488
N      -0.612860    1.310167    3.219130
82
[Ag5 @ 1]-2
Ag      1.974429    0.180627   -1.517960
Ag      0.059673    1.774306   -0.032782
Ag     -1.840779   -0.152982    0.883771
Ag     -0.606574   -0.612183   -1.726638
Ag      0.877320   -1.165861    0.614391
C      -1.980145    1.917061   -3.157760
H      -2.786539    2.416708   -3.720133
C      -0.817312    2.701015   -2.991064
C      -0.578467    3.944494   -3.660751
H      -1.288470    4.462103   -4.298414
C       0.718388    4.313672   -3.386485
H       1.251331    5.180531   -3.763841
C       1.272732    3.292386   -2.547995
C       2.622961    3.169093   -2.150820
H       3.271454    4.036903   -2.341968
N       3.155542    2.068813   -1.620652
C       4.495315    2.138903   -1.114037
H       4.539536    2.702861   -0.165745
H       5.176281    2.678356   -1.805454
C       5.130468    0.756770   -0.902327
H       5.124166    0.249108   -1.875188
H       6.195717    0.914601   -0.618504
N       4.467858   -0.130719    0.051439
C       4.456023    0.392532    1.411130
H       4.124328    1.432909    1.385566
H       5.488091    0.383901    1.830611
C       3.509105   -0.344999    2.376916
H       3.570999   -1.425386    2.208654
H       3.902037   -0.152810    3.395766
N       2.134826    0.076945    2.259320
C       5.012860   -1.487533   -0.002435
H       5.314313   -1.807698    1.003386
H       5.934944   -1.498467   -0.607322
C       4.074247   -2.546071   -0.587313
H       3.746998   -2.190577   -1.574898
H       4.656849   -3.476312   -0.745427
N       2.883684   -2.781400    0.192893
C       2.470029   -3.982685    0.334547
H       3.085410   -4.831882   -0.018122
C       1.146213   -4.345899    0.805826
C       0.629417   -5.664463    0.846701
H       1.194632   -6.580828    0.717246
N       0.313276    2.339435   -2.286390
N       0.169603   -3.428294    0.985210
C       1.825166    1.096704    3.040123
H       2.571861    1.415831    3.787824
C       0.643061    1.852354    3.076811
C       0.362330    2.846145    4.063291
H       1.030209    3.129820    4.870906
C      -0.899425    3.332417    3.808878
H      -1.452861    4.073036    4.377011
C      -1.391765    2.624856    2.669157
C      -2.687006    2.666558    2.131913
H      -3.363430    3.455624    2.491686
N      -3.129016    1.760371    1.261403
C      -4.406951    1.987332    0.666208
H      -4.325775    2.606961   -0.246115
H      -5.097375    2.538611    1.339165
C      -5.087236    0.661922    0.321471
H      -5.170284    0.106682    1.258442
H      -6.121071    0.841025   -0.045640
N      -4.328745   -0.132546   -0.639250
C      -4.541518    0.391940   -1.983083
H      -4.599101    1.480919   -1.905984
H      -5.528157    0.049305   -2.371821
C      -3.472146    0.093108   -3.043524
H      -3.364626   -0.992876   -3.166750
H      -3.898986    0.469261   -3.995877
N      -2.175457    0.661824   -2.779494
C      -4.605775   -1.556202   -0.556108
H      -4.068903   -2.054684   -1.369983
H      -5.690551   -1.758242   -0.710449
C      -4.194325   -2.253886    0.752659
H      -4.595195   -1.703031    1.611376
H      -4.693263   -3.240649    0.748397
N      -2.760038   -2.396688    0.925270
C      -2.325803   -3.602931    1.041275
H      -3.075159   -4.415483    1.034167
C      -0.984815   -4.126575    1.102311
C      -0.736185   -5.524659    1.040721
H      -1.483774   -6.308711    1.097924
N      -0.430381    1.744070    2.212640
82
[Ag5 @ 1]-3
Ag      1.643371   -0.082436   -1.634124
Ag      0.000041    1.708705    0.001776
Ag     -1.643821   -0.084105    1.636673
Ag     -1.037295   -0.743846   -1.072462
Ag      1.036859   -0.745499    1.073734
C      -1.780672    0.888516   -3.773101
H      -2.573484    1.333115   -4.400460
C      -0.537003    1.528116   -3.936086
C      -0.410550    2.750871   -4.689006
H      -1.198406    3.202656   -5.286649
C       0.837586    3.258439   -4.428382
H       1.263762    4.192489   -4.784500
C       1.475080    2.337193   -3.528377
C       2.681164    2.543754   -2.821688
H       3.167292    3.527556   -2.948500
N       3.211088    1.650116   -1.987283
C       4.061620    2.138511   -0.945579
H       3.462561    2.569622   -0.118792
H       4.735371    2.954935   -1.296408
C       4.950846    1.034064   -0.365533
H       5.390178    0.508548   -1.220292
H       5.797091    1.493433    0.188713
N       4.277943    0.057262    0.492551
C       4.383374    0.439097    1.893592
H       4.059393    1.483142    1.974832
H       5.455500    0.407293    2.214331
C       3.569254   -0.359788    2.939976
H       3.749405   -1.434715    2.804154
H       4.040043   -0.095784    3.911152
N       2.150200   -0.113432    2.973294
C       4.721579   -1.297099    0.215341
H       4.378283   -1.955120    1.017532
H       5.836644   -1.360726    0.193926
C       4.145479   -1.872940   -1.089313
H       4.388989   -1.197619   -1.921202
H       4.679674   -2.829203   -1.277066
N       2.722436   -2.061591   -1.010728
C       2.310476   -3.306816   -0.792607
H       3.042886   -4.122778   -0.924572
C       1.033894   -3.720861   -0.379540
C       0.644052   -5.094207   -0.235873
H       1.271105   -5.951965   -0.463677
N       0.649007    1.266620   -3.298510
N      -0.000100   -2.894343    0.000624
C       1.780917    0.888748    3.773296
H       2.573802    1.333656    4.400338
C       0.537264    1.528379    3.936274
C       0.411016    2.751484    4.688632
H       1.198987    3.203437    5.285992
C      -0.837081    3.259100    4.427887
H      -1.263106    4.193367    4.783603
C      -1.474713    2.337616    3.528262
C      -2.680678    2.544114    2.821351
H      -3.166584    3.528094    2.947625
N      -3.210696    1.650166    1.987384
C      -4.061120    2.138244    0.945428
H      -3.461938    2.568926    0.118515
H      -4.734746    2.954919    1.295901
C      -4.950439    1.033680    0.365779
H      -5.389607    0.508325    1.220710
H      -5.796796    1.492903   -0.188411
N      -4.277603    0.056778   -0.492252
C      -4.383296    0.438526   -1.893311
H      -4.059642    1.482665   -1.974621
H      -5.455448    0.406367   -2.213920
C      -3.568980   -0.360126   -2.939693
H      -3.748921   -1.435102   -2.803912
H      -4.039750   -0.096180   -3.910896
N      -2.149998   -0.113439   -2.972810
C      -4.721344   -1.297546   -0.214982
H      -4.377578   -1.955700   -1.016870
H      -5.836430   -1.361176   -0.194198
C      -4.146041   -1.873234    1.090128
H      -4.390137   -1.197903    1.921821
H      -4.680409   -2.829472    1.277555
N      -2.722943   -2.061984    1.012718
C      -2.311218   -3.306995    0.792413
H      -3.044013   -4.122892    0.922593
C      -1.034705   -3.720889    0.379035
C      -0.645698   -5.094240    0.232820
H      -1.273348   -5.952022    0.458874
N      -0.648873    1.266725    3.298950
